# Supplementary material for: Single-Cell Analysis of Molecular Mechanisms in Rapid Antler Osteogenesis During Growth and Ossification Stages
Source: Int J Mol Sci. 2025 Mar 14;26(6):2642. doi: 10.3390/ijms26062642 (PMC11942108; doi:10.3390/ijms26062642)
Supplement: Supplementary file 1 [file ijms-26-02642-s001.zip]

Archive with 1 entries (1 files):
- ijms-3461822-supplementary.xlsx
