# Supplementary material for: Single-Cell Analysis of Molecular Mechanisms in Rapid Antler Osteogenesis During Growth and Ossification Stages
Source: Int J Mol Sci. 2025 Mar 14;26(6):2642. doi: 10.3390/ijms26062642 (PMC11942108; doi:10.3390/ijms26062642)
Supplement: Supplementary file 1 [file ijms-26-02642-s001.zip › ijms-3461822-supplementary.xlsx]

## Sheet: Table S1
Table S1: Corrected version: Table S1: Statistics of cell numbers for 20 clusters obtained from single-cell transcriptome analysis of sika deer antler during growth and ossification stages
Cluster	AT1	AT3
0	1512	1426
1	484	2202
2	1965	388
3	1223	925
4	948	232
5	1006	24
6	143	859
7	506	443
8	809	103
9	421	465
10	508	308
11	712	30
12	491	201
13	392	263
14	491	63
15	532	18
16	188	330
17	77	149
18	61	67
19	43	0
Total	12512	8496

## Sheet: Table S2
Table S2: A list of marker genes for different types of cells
Cell types	Gene_id	Gene	p_val	avg_log2FC	pct.1	pct.2
NK cell	evm.TU.ctg201.19	V-TCR	0	11.7275	0.473	0.001
Unknown	evm.TU.ctg15.210	PROX1	0	11.6797	0.395	0
NK cell	evm.TU.ctg54.173	CTSW	0	11.2877	0.376	0.001
Unknown	evm.TU.ctg28.289	_	0	10.5192	1	0.023
Unknown	evm.TU.ctg19.181	PKHD1L1	0	10.348	0.372	0
Unknown	evm.TU.ctg28.288	Ccl21a	0	10.1857	0.581	0.001
Chondrocytes	evm.TU.ctg1.93	HAPLN1	0	4.79427	0.934	0.112
Unknown	evm.TU.ctg14.66	RELN	0	9.89136	0.488	0.001
NK cell	evm.TU.ctg220.48	NCR3	0	9.84607	0.385	0.002
Unknown	evm.TU.ctg2.225	SCN3A	0	9.8062	0.419	0.001
NK cell	evm.TU.ctg20.25	IL7R	0	8.7985	0.509	0.006
Unknown	evm.TU.ctg5.282	GPM6A	0	8.58179	0.651	0.003
Pericytes	evm.TU.ctg50.100	KCNJ8	0	8.38725	0.455	0.004
Pericytes	evm.TU.ctg50.101	ABCC9	0	8.069	0.417	0.004
Unknown	evm.TU.ctg100.35		0	7.72488	0.488	0.004
Osteoclast	evm.TU.ctg133.81	CD84	0	7.7011	0.907	0.017
Pericytes	evm.TU.ctg51.387	HIGD1B	0	7.68808	0.708	0.014
Pericytes	evm.TU.ctg31.349	MYH11	0	7.3604	0.253	0.003
Unknown	evm.TU.ctg17.35	SCG3	5.02784e-123	7.3092	0.279	0.005
Unknown	evm.TU.ctg9.210	MMRN1	0	7.2892	0.953	0.021
Chondrocytes	evm.TU.ctg77.57	COL9A1	0	4.90233	0.931	0.117
Pericytes	evm.TU.ctg60.124	COL5A3	0	7.0041	0.957	0.033
Chondrocytes	evm.TU.ctg115.47	COL9A3	0	5.27109	0.869	0.065
Pericytes	evm.TU.ctg115.169	COX4I2	0	6.70981	0.532	0.012
Osteoclast	evm.TU.ctg60.185	ACP5	0	6.58774	0.948	0.036
Unknown	evm.TU.ctg207.81	_	1.23432e-260	6.58641	0.953	0.032
Unknown	evm.TU.ctg12.272	ABI3BP	6.46277e-269	6.57678	0.605	0.011
Pericytes	evm.TU.ctg40.17	CCDC102B	0	6.54134	0.338	0.005
Osteoclast	evm.TU.ctg147.29	MMP9	0	6.52169	0.959	0.063
Osteoclast	evm.TU.ctg84.355	CD68	0	6.22808	0.872	0.025
Osteoclast	evm.TU.ctg14.270	SNX10	0	6.08054	0.977	0.103
NK cell	evm.TU.ctg15.954	RGS1	1.62559e-187	6.07425	0.274	0.016
Osteoclast	evm.TU.ctg112.12	ATP6V0D2	0	6.0494	0.932	0.035
NK cell	evm.TU.ctg20.47	C9	1.09257e-258	5.85695	0.42	0.027
Osteoclast	evm.TU.ctg78.76	PTPN22	0	5.78297	0.479	0.013
Chondrocytes	evm.TU.ctg142.77	Col9a2	0	4.95488	0.894	0.094
Pericytes	evm.TU.ctg121.17	APOE	0	5.69961	0.982	0.255
Unknown	evm.TU.ctg7.322	WASF3	5.35168e-51	5.49253	0.372	0.024
Pericytes	evm.TU.ctg164.82	CPI17	0	5.48506	0.713	0.079
Unknown	evm.TU.ctg222.11	TNNT1	1.17524e-68	5.37149	0.302	0.011
Endothelial cells	evm.TU.ctg15.124	CD34	0	5.36813	0.479	0.045
Chondrocytes	evm.TU.ctg68.272	COL11A2	0	4.32126	0.971	0.22
Chondrocytes	evm.TU.ctg7.57	CNMD	0	5.35616	0.524	0.02
Endothelial cells	evm.TU.ctg35.125	SPARCL1	0	5.32028	0.583	0.065
Osteoclast	evm.TU.ctg17.122	LGALS3	0	3.25725	0.978	0.299
Pericytes	evm.TU.ctg54.192	CD248	0	5.26559	0.381	0.014
Endothelial cells	evm.TU.ctg9.263	EMCN	0	5.22077	0.295	0.026
Endothelial cells	evm.TU.ctg36.80	ADGRL4	0	5.18093	0.441	0.046
Endothelial cells	evm.TU.ctg25.409	CLEC14A	0	5.17904	0.257	0.028
Endothelial cells	evm.TU.ctg2.45	CALCRL	0	5.16811	0.481	0.049
Unknown	evm.TU.ctg1.139	NR2F1	1.37295e-29	5.09609	0.279	0.023
Osteoclast	evm.TU.ctg144.80	ARNT	0	5.09	0.953	0.195
Chondrocytes	evm.TU.ctg54.172	EFEMP2	0	2.14205	0.896	0.282
Chondrocytes	evm.TU.ctg46.389	SOX6	0	2.8897	0.701	0.104
Osteoclast	evm.TU.ctg200.21	NECAP1	0	5.01245	0.566	0.023
Chondrocytes	evm.TU.ctg152.38	COMP	0	5.00724	0.787	0.138
Unknown	evm.TU.ctg22.9	AKAP12	3.67122e-64	5.00276	0.488	0.033
Osteoclast	evm.TU.ctg37.31	RGS10	0	4.99759	0.841	0.051
NK cell	evm.TU.ctg25.293	IFI27	4.19827e-147	4.98815	0.465	0.061
Endothelial cells	evm.TU.ctg91.27	KDR	0	4.98611	0.515	0.064
Unknown	evm.TU.ctg62.50	MRC1	1.39371e-65	4.98522	0.791	0.091
Endothelial cells	evm.TU.ctg113.15	ROBO4	0	4.97262	0.47	0.057
Osteoclast	evm.TU.ctg108.37	ATP6V1B2	0	4.96189	0.881	0.098
Endothelial cells	evm.TU.ctg3.212	CDH5	0	4.96	0.546	0.071
Chondrocytes	evm.TU.ctg123.62	ACAN	0	4.76073	0.972	0.381
Osteoblasts	evm.TU.ctg62.97	MYO3A	0	4.94412	0.292	0.013
Chondrocytes	evm.TU.ctg44.247	Col6a1	0	1.98013	0.864	0.273
Endothelial cells	evm.TU.ctg169.41	PLVAP	0	4.89807	0.385	0.049
Endothelial cells	evm.TU.ctg90.111	PODXL	0	4.8952	0.298	0.035
Moncyte/Macrophage	evm.TU.ctg17.122	LGALS3	0	2.95399	0.887	0.311
Endothelial cells	evm.TU.ctg52.334	VWF	0	4.87935	0.727	0.16
Moncyte/Macrophage	evm.TU.ctg64.360	CFD	1.66527e-213	4.85644	0.47	0.128
Moncyte/Macrophage	evm.TU.ctg5.145	MSR1	0	4.85411	0.267	0.011
Endothelial cells	evm.TU.ctg68.299	COL21A1	0	4.84363	0.286	0.033
Endothelial cells	evm.TU.ctg7.297	FLT1	0	4.83499	0.404	0.056
Endothelial cells	evm.TU.ctg30.224	PTPRB	0	4.82218	0.432	0.058
Osteoclast	evm.TU.ctg60.331	MATK	0	4.81627	0.781	0.035
Osteoblasts	evm.TU.ctg143.97	BGLAP	0	4.80957	0.883	0.261
Pericytes	evm.TU.ctg2.83	TTN	0	4.80036	0.31	0.012
Osteoclast	evm.TU.ctg4.393	EPCAM	0	4.80022	0.32	0.013
Endothelial cells	evm.TU.ctg84.341	TMEM88	0	4.79989	0.299	0.034
Chondrocytes	evm.TU.ctg94.57	COL12A1	0	1.47182	0.864	0.29
Osteoclast	evm.TU.ctg31.289	IGSF6	0	4.78329	0.35	0.012
NK cell	evm.TU.ctg15.82	PTPRC	2.95721e-169	4.77063	0.535	0.072
Pericytes	evm.TU.ctg7.216	POSTN	8.70456e-243	2.25143	0.872	0.302
Osteoclast	evm.TU.ctg74.51	PSTPIP1	0	4.76055	0.932	0.055
Endothelial cells	evm.TU.ctg51.319	PECAM1	0	4.74282	0.944	0.251
Mesenchymal cells	evm.TU.ctg47.20	SFRP2	0	4.73311	0.292	0.028
NK cell	evm.TU.ctg31.219	CORO1A	7.02202e-59	4.72315	0.288	0.053
Pericytes	evm.TU.ctg45.162	Acta2	0	4.70899	0.841	0.184
Unknown	evm.TU.ctg31.83	LIMK1	4.17258e-47	4.68945	0.256	0.012
Pericytes	evm.TU.ctg68.57	RCAN2	0	4.67346	0.31	0.025
Osteoclast	evm.TU.ctg14.130	TFEC	0	4.67158	0.372	0.017
Pericytes	evm.TU.ctg47.277	GUCY1B1	0	4.67077	0.758	0.063
Osteoclast	evm.TU.ctg59.11	RAB38	0	4.66958	0.443	0.028
Chondrocytes	evm.TU.ctg69.15	STX2	0	2.13678	0.807	0.242
Chondrocytes	evm.TU.ctg27.69	SUSD5	0	4.61234	0.597	0.027
Chondrocytes	evm.TU.ctg1.94	EDIL3	0	2.56922	0.712	0.147
Chondrocytes	evm.TU.ctg47.117	CLGN	0	4.5908	0.791	0.049
Chondrocytes	evm.TU.ctg143.22	S100A1	0	4.5747	0.906	0.266
Endothelial cells	evm.TU.ctg85.99	ADCY4	0	4.56103	0.287	0.044
Endothelial cells	evm.TU.ctg198.66	Gpihbp1	0	4.54963	0.58	0.111
Chondrocytes	evm.TU.ctg20.9	C1QTNF3	0	2.58245	0.687	0.123
Osteoclast	evm.TU.ctg220.49	AIF1	0	4.54122	0.939	0.053
Chondrocytes	evm.TU.ctg20.72	NIM1K	0	4.53586	0.396	0.012
Endothelial cells	evm.TU.ctg60.223	KANK3	0	4.53506	0.283	0.036
Endothelial cells	evm.TU.ctg180.29	RASIP1	0	4.52474	0.278	0.035
Chondrocytes	evm.TU.ctg46.170	ZBTB16	0	4.52053	0.431	0.018
Mesenchymal cells	evm.TU.ctg7.216	POSTN	0	3.3643	0.804	0.244
Chondrocytes	evm.TU.ctg2.79	Znf385b	0	4.47372	0.488	0.018
Endothelial cells	evm.TU.ctg29.13	CAVIN2	0	4.46252	0.284	0.035
Osteoclast	evm.TU.ctg15.146	TRAF3IP3	0	4.45445	0.405	0.018
Endothelial cells	evm.TU.ctg26.530	DNAJA1	0	4.44822	0.596	0.111
Unknown	evm.TU.ctg15.399	PDPN	6.7078e-33	4.44047	0.442	0.051
Endothelial cells	evm.TU.ctg50.20	MANSC1	0	4.43834	0.317	0.043
Chondrocytes	evm.TU.ctg14.294	PALS2	0	2.68831	0.673	0.117
Pericytes	evm.TU.ctg44.247	Col6a1	6.07081e-224	2.1384	0.91	0.366
Chondrocytes	evm.TU.ctg233.14	SNORC	0	4.4043	0.975	0.546
Osteoblasts	evm.TU.ctg93.53	CPZ	0	4.39824	0.865	0.152
Osteoblasts	evm.TU.ctg70.211	PRSS50	0	4.38508	0.368	0.029
Endothelial cells	evm.TU.ctg14.125	CAV1	0	4.37395	0.361	0.055
Endothelial cells	evm.TU.ctg2.158	ITGA6	0	4.36792	0.648	0.135
Osteoblasts	evm.TU.ctg54.398	IFITM5	0	4.32908	0.86	0.104
Pericytes	evm.TU.ctg98.164	ID4	0	4.32158	0.37	0.036
Chondrocytes	evm.TU.ctg30.142	COL2A1	0	4.60127	0.977	0.461
Chondrocytes	evm.TU.ctg57.142	ADK	0	1.6877	0.793	0.279
Endothelial cells	evm.TU.ctg19.316	PREX2	0	4.30067	0.25	0.047
Osteoclast	evm.TU.ctg64.61	CSF1R	0	4.29553	0.335	0.016
Osteoblasts	evm.TU.ctg203.5	CPE	0	4.26587	0.794	0.096
Chondrocytes	evm.TU.ctg113.8	Panx3	0	2.91574	0.595	0.085
Endothelial cells	evm.TU.ctg197.55	RAMP2	0	4.23398	0.796	0.207
Osteoblasts	evm.TU.ctg41.38	COL22A1	0	4.21226	0.425	0.033
Chondrocytes	evm.TU.ctg55.67	CAMK2N1	0	4.17519	0.283	0.013
Chondrocytes	evm.TU.ctg71.70	COL5A1	0	1.60335	0.874	0.365
Pericytes	evm.TU.ctg57.203	PLAC9	0	4.14914	0.552	0.049
Chondrocytes	evm.TU.ctg106.10	STK26	0	4.14301	0.797	0.08
Moncyte/Macrophage	evm.TU.ctg54.97	FERMT3	0	4.14238	0.77	0.056
Chondrocytes	evm.TU.ctg50.54	MGP	0	4.1365	0.913	0.185
Osteoclast	evm.TU.ctg26.21	ATP6V1A	0	4.12967	0.38	0.032
Endothelial cells	evm.TU.ctg73.20	PLPP3	0	4.12577	0.38	0.069
Unknown	evm.TU.ctg243.4	F8	3.54194e-43	4.11657	0.605	0.073
Pericytes	evm.TU.ctg46.231	TAGLN	0	4.11505	0.388	0.039
Moncyte/Macrophage	evm.TU.ctg24.188	PLEK	0	4.11193	0.29	0.03
Osteoclast	evm.TU.ctg27.325	MITF	0	4.10706	0.471	0.04
Chondrocytes	evm.TU.ctg55.86	WNT4	0	4.09926	0.297	0.013
Moncyte/Macrophage	evm.TU.ctg35.208	PPEF2	0	4.09432	0.313	0.037
Pericytes	evm.TU.ctg47.278	GUCY1A1	0	4.0928	0.404	0.025
Chondrocytes	evm.TU.ctg84.163	H1-9	0	4.08788	0.456	0.031
Endothelial cells	evm.TU.ctg42.22	Plk2	0	4.08422	0.559	0.123
Endothelial cells	evm.TU.ctg9.194	ABCG2	0	4.08215	0.294	0.054
Endothelial cells	evm.TU.ctg84.265	TEKT3	0	4.08025	0.4	0.073
Endothelial cells	evm.TU.ctg10.68	IGFBP5	0	4.05958	0.381	0.158
Osteoclast	evm.TU.ctg54.250	TCIRG1	0	4.05557	0.922	0.125
Unknown	evm.TU.ctg19.163	ZFPM2	2.9086e-33	4.04459	0.326	0.027
Endothelial cells	evm.TU.ctg79.268	CGNL1	0	4.03543	0.326	0.065
Endothelial cells	evm.TU.ctg36.74	ADGRL2	0	4.03212	0.407	0.087
Osteoclast	evm.TU.ctg20.89	EMB	0	5.36231	0.523	0.019
Chondrocytes	evm.TU.ctg33.20	COL27A1	0	4.02475	0.49	0.028
Chondrocytes	evm.TU.ctg57.140	Adk	0	1.89216	0.936	0.439
Mesenchymal cells	evm.TU.ctg14.20	Sema3a	0	4.0087	0.258	0.016
Chondrocytes	evm.TU.ctg6.171	SCIN	0	4.00797	0.66	0.046
NK cell	evm.TU.ctg2.286	NR4A2	4.50035e-29	3.99633	0.279	0.087
Moncyte/Macrophage	evm.TU.ctg8.210	CD44	0	3.6231	0.551	0.054
Osteoclast	evm.TU.ctg2.701	JDP2	0	3.99163	0.704	0.085
Endothelial cells	evm.TU.ctg85.182	CALML4	0	3.98009	0.384	0.059
Moncyte/Macrophage	evm.TU.ctg108.40	LPL	0	3.97938	0.262	0.019
Chondrocytes	evm.TU.ctg2.38	COL3A1	0	1.47237	0.987	0.493
Osteoclast	evm.TU.ctg152.15	IFI30	0	3.97729	0.898	0.16
Chondrocytes	evm.TU.ctg146.42	GFPT2	0	3.97316	0.448	0.022
Osteoblasts	evm.TU.ctg59.115	ANO5	0	3.96256	0.773	0.097
Osteoclast	evm.TU.ctg47.68	ARHGAP10	0	3.94201	0.859	0.125
Endothelial cells	evm.TU.ctg6.56	Upp1	0	3.88217	0.682	0.196
Endothelial cells	evm.TU.ctg76.120	CDH13	0	3.87914	0.35	0.067
Unknown	evm.TU.ctg27.108	ITGA9	2.15769e-30	3.87558	0.279	0.022
Moncyte/Macrophage	evm.TU.ctg7.114	Lcp1	0	3.85307	0.843	0.069
Endothelial cells	evm.TU.ctg165.2	HHEX	0	3.84467	0.347	0.06
Endothelial cells	evm.TU.ctg75.14	COL15A1	0	3.83181	0.703	0.218
Osteoclast	evm.TU.ctg51.396	GRN	0	3.82892	0.285	0.023
Unknown	evm.TU.ctg111.46	MAOA	7.91785e-18	3.80541	0.372	0.063
Moncyte/Macrophage	evm.TU.ctg220.49	AIF1	0	3.80338	0.874	0.067
Chondrocytes	evm.TU.ctg44.3	PLOD2	0	2.35632	0.645	0.152
Chondrocytes	evm.TU.ctg45.59	ANXA8	0	3.78264	0.757	0.078
Osteoclast	evm.TU.ctg52.257	ATP6V1E1	0	3.77475	0.561	0.081
Chondrocytes	evm.TU.ctg93.27	FGFR3	0	3.76367	0.519	0.042
Moncyte/Macrophage	evm.TU.ctg52.124	PARVG	0	3.76263	0.282	0.017
Endothelial cells	evm.TU.ctg104.23	ARHGAP29	0	3.75516	0.888	0.399
Chondrocytes	evm.TU.ctg123.61	Hapln3	0	3.74958	0.313	0.017
Moncyte/Macrophage	evm.TU.ctg133.97	ARHGAP30	0	3.74741	0.325	0.02
Pericytes	evm.TU.ctg11.262	TPM2	0	3.74573	0.978	0.284
Moncyte/Macrophage	evm.TU.ctg20.47	C9	0	3.74012	0.335	0.018
Pericytes	evm.TU.ctg101.42	ANGPT2	0	3.73688	0.319	0.019
Osteoclast	evm.TU.ctg25.58	CKB	0	3.7299	0.806	0.168
Moncyte/Macrophage	evm.TU.ctg15.82	PTPRC	0	3.71609	0.733	0.049
Pericytes	evm.TU.ctg10.160	SERPINE2	7.34157e-292	3.69334	0.264	0.018
Endothelial cells	evm.TU.ctg70.76	STAB1	0	3.6872	0.611	0.159
Osteoclast	evm.TU.ctg34.85	SAMHD1	0	3.68245	0.502	0.046
Osteoclast	evm.TU.ctg30.281	GNS	0	3.67295	0.458	0.053
Unknown	evm.TU.ctg49.81		6.38381e-29	3.66407	0.488	0.068
Chondrocytes	evm.TU.ctg28.38	FRRS1L	0	3.65878	0.494	0.033
Endothelial cells	evm.TU.ctg71.233	ENG	0	3.64816	0.25	0.061
Endothelial cells	evm.TU.ctg94.54	FILIP1	0	3.62524	0.64	0.223
Mesenchymal cells	evm.TU.ctg44.247	Col6a1	0	1.49847	0.808	0.317
Mesenchymal cells	evm.TU.ctg1.91	VCAN	0	3.61618	0.744	0.12
NK cell	evm.TU.ctg57.71	SRGN	2.56484e-32	3.61402	0.261	0.07
Chondrocytes	evm.TU.ctg26.158	APOD	0	3.61163	0.705	0.08
Unknown	evm.TU.ctg14.114	CTTNBP2	2.81525e-21	3.60438	0.512	0.105
Osteoblasts	evm.TU.ctg29.43	SATB2	0	3.60327	0.271	0.036
Osteoclast	evm.TU.ctg7.114	Lcp1	0	3.60312	0.836	0.059
Osteoblasts	evm.TU.ctg94.3	PRSS35	0	3.60036	0.25	0.032
Chondrocytes	evm.TU.ctg70.203	PTH1R	0	3.05046	0.997	0.517
Unknown	evm.TU.ctg4.247	LTBP1	1.78593e-24	3.59581	0.605	0.128
Endothelial cells	evm.TU.ctg12.108	ADAMTS1	0	3.59271	0.267	0.068
Osteoblasts	evm.TU.ctg79.257	LIPC	0	3.57347	0.334	0.034
Endothelial cells	evm.TU.ctg42.83	MAST4	0	3.57174	0.264	0.079
NK cell	evm.TU.ctg7.114	Lcp1	3.89151e-97	3.55943	0.487	0.097
Osteoclast	evm.TU.ctg62.156	APBB1IP	0	3.54825	0.868	0.16
Endothelial cells	evm.TU.ctg115.24	TNFRSF6B	0	3.54241	0.437	0.16
Endothelial cells	evm.TU.ctg148.9	Arhgap6	0	3.5308	0.266	0.059
Pericytes	evm.TU.ctg47.155	PCDH18	2.97826e-281	3.52257	0.401	0.048
Mesenchymal cells	evm.TU.ctg14.370	INHBA	0	3.51166	0.536	0.065
Unknown	evm.TU.ctg93.57	SH3TC1	1.79477e-22	3.48452	0.349	0.045
Unknown	evm.TU.ctg17.80	SQOR	8.003e-26	3.48184	0.512	0.085
Unknown	evm.TU.ctg60.124	COL5A3	5.20471e-64	3.47771	0.651	0.057
Endothelial cells	evm.TU.ctg79.174	NID2	0	3.46683	0.282	0.075
Mesenchymal cells	evm.TU.ctg36.51	SSX2IP	0	3.46101	0.37	0.05
Chondrocytes	evm.TU.ctg98.61	TXNDC5	0	1.29926	0.912	0.433
Moncyte/Macrophage	evm.TU.ctg57.71	SRGN	0	3.4539	0.409	0.058
Chondrocytes	evm.TU.ctg71.162	Aif1l	0	3.45111	0.766	0.127
Chondrocytes	evm.TU.ctg14.275	NFE2L3	0	3.44938	0.324	0.028
Unknown	evm.TU.ctg6.172	Arl4a	6.9996e-33	3.44891	0.953	0.323
Unknown	evm.TU.ctg101.42	ANGPT2	3.87026e-25	3.44468	0.279	0.026
Chondrocytes	evm.TU.ctg2.37	COL5A2	0	1.62451	0.984	0.507
Endothelial cells	evm.TU.ctg44.243	COL18A1	0	3.43199	0.785	0.186
Unknown	evm.TU.ctg13.170	NAV3	4.58051e-25	3.43103	0.535	0.096
Osteoclast	evm.TU.ctg19.145	ATP6V1C1	0	3.42914	0.617	0.108
Endothelial cells	evm.TU.ctg26.113	HEG1	0	3.42551	0.26	0.077
Osteoblasts	evm.TU.ctg69.372	SELENOM	0	2.0598	0.957	0.485
Chondrocytes	evm.TU.ctg22.129	SMOC2	0	3.41711	0.91	0.196
Moncyte/Macrophage	evm.TU.ctg14.130	TFEC	0	3.41385	0.306	0.024
Endothelial cells	evm.TU.ctg27.190	SNRK	0	3.4094	0.34	0.107
Chondrocytes	evm.TU.ctg46.239	FXYD6	0	3.40631	0.281	0.02
Osteoblasts	evm.TU.ctg83.62	SFXN3	0	3.39426	0.341	0.054
Chondrocytes	evm.TU.ctg28.372	LOXL2	0	3.39297	0.506	0.053
Moncyte/Macrophage	evm.TU.ctg54.39	ASRGL1	8.91573e-274	3.38551	0.705	0.268
Chondrocytes	evm.TU.ctg31.337	XYLT1	0	3.38415	0.303	0.018
Unknown	evm.TU.ctg220.76	TNXB	9.56273e-32	3.38168	0.488	0.062
Chondrocytes	evm.TU.ctg168.15	FAH	0	3.37845	0.307	0.02
Moncyte/Macrophage	evm.TU.ctg37.66	SHTN1	0	3.05027	0.524	0.059
Unknown	evm.TU.ctg47.106	INPP4B	5.81878e-26	3.36296	0.326	0.034
Endothelial cells	evm.TU.ctg60.409	SLC12A2	0	3.36263	0.42	0.14
Pericytes	evm.TU.ctg35.217	PARM1	3.08511e-257	3.34514	0.464	0.073
Chondrocytes	evm.TU.ctg64.196	CYSTM1	0	3.34129	0.611	0.053
Chondrocytes	evm.TU.ctg19.273	JPH1	0	3.34029	0.503	0.045
Chondrocytes	evm.TU.ctg44.14	PCOLCE2	0	3.31653	0.277	0.019
Osteoclast	evm.TU.ctg149.91	SLC4A2	0	3.31217	0.726	0.175
Pericytes	evm.TU.ctg84.254	TRPV2	0	3.31129	0.477	0.053
Moncyte/Macrophage	evm.TU.ctg117.4	SMS	0	3.30858	0.438	0.055
Osteoclast	evm.TU.ctg17.37	DMXL2	1.62762e-295	3.3083	0.262	0.032
Endothelial cells	evm.TU.ctg86.57	NID1	0	3.30772	0.267	0.07
Osteoblasts	evm.TU.ctg108.4	PEBP4	0	3.29379	0.819	0.179
Unknown	evm.TU.ctg63.46	EPS15	5.18118e-08	3.28793	0.326	0.096
Mesenchymal cells	evm.TU.ctg13.107	LUM	0	2.87877	0.557	0.099
Unknown	evm.TU.ctg47.113	TBC1D9	2.54141e-18	3.28018	0.465	0.097
Osteoclast	evm.TU.ctg2.724	NPC2	0	3.27293	0.477	0.063
Mesenchymal cells	evm.TU.ctg27.299	PDZRN3	0	3.27027	0.285	0.037
Chondrocytes	evm.TU.ctg64.54	Arsi	0	4.24889	0.49	0.032
Unknown	evm.TU.ctg14.20	Sema3a	4.73659e-11	3.25676	0.256	0.047
Unknown	evm.TU.ctg145.68	BTN3A3	8.39293e-15	3.25609	0.372	0.075
Unknown	evm.TU.ctg3.22	PEPD	6.04298e-16	3.25578	0.302	0.047
Endothelial cells	evm.TU.ctg17.61	FBN1	0	3.25207	0.363	0.107
Chondrocytes	evm.TU.ctg54.306	_	0	3.25199	0.68	0.097
Endothelial cells	evm.TU.ctg125.35	PIEZO2	0	3.246	0.353	0.108
Moncyte/Macrophage	evm.TU.ctg84.254	TRPV2	0	3.24439	0.446	0.047
Osteoclast	evm.TU.ctg24.188	PLEK	0	3.24243	0.264	0.028
Unknown	evm.TU.ctg70.76	STAB1	8.75036e-32	3.23092	0.977	0.339
Osteoclast	evm.TU.ctg8.26	FOLR2	0	3.22838	0.527	0.09
Mesenchymal cells	evm.TU.ctg94.57	COL12A1	0	2.0349	0.789	0.335
Endothelial cells	evm.TU.ctg46.291	MCAM	0	3.21377	0.265	0.06
Osteoblasts	evm.TU.ctg2.86	FKBP7	0	1.5866	0.882	0.432
Pericytes	evm.TU.ctg9.395	PDE5A	3.02957e-232	3.20398	0.39	0.054
Endothelial cells	evm.TU.ctg71.343	GGTA1	0	3.19271	0.32	0.079
Moncyte/Macrophage	evm.TU.ctg31.219	CORO1A	0	3.1926	0.37	0.042
Chondrocytes	evm.TU.ctg16.117	SCRG1	0	3.18051	0.326	0.047
Endothelial cells	evm.TU.ctg90.57	TRIM24	0	3.17945	0.432	0.176
Unknown	evm.TU.ctg70.26	PXK	5.93801e-17	3.17315	0.442	0.091
Unknown	evm.TU.ctg66.136	GAS6	1.11469e-13	3.16505	0.302	0.053
Osteoblasts	evm.TU.ctg8.323	FREY1	0	3.14961	0.975	0.38
Endothelial cells	evm.TU.ctg66.89	COL4A2	0	3.14893	0.814	0.233
Chondrocytes	evm.TU.ctg14.274	NFE2L3	0	3.14873	0.418	0.045
Unknown	evm.TU.ctg19.232	CCN3	7.93876e-19	3.14722	0.349	0.052
Endothelial cells	evm.TU.ctg54.175	Ccdc85b	0	3.14401	0.382	0.139
Osteoclast	evm.TU.ctg54.97	FERMT3	0	3.14243	0.626	0.056
Moncyte/Macrophage	evm.TU.ctg35.226		1.1472e-226	3.1419	0.33	0.055
Endothelial cells	evm.TU.ctg46.435	LYVE1	0	3.13531	0.367	0.131
Pericytes	evm.TU.ctg31.8	SERPINE1	1.84236e-192	3.13468	0.273	0.031
Chondrocytes	evm.TU.ctg98.37	F13A1	0	3.13293	0.345	0.042
Moncyte/Macrophage	evm.TU.ctg27.325	MITF	0	3.12707	0.418	0.047
Osteoclast	evm.TU.ctg207.10	CHCHD10	0	3.12232	0.961	0.379
Chondrocytes	evm.TU.ctg26.4	CCDC80	0	3.12116	0.976	0.412
Osteoclast	evm.TU.ctg44.183	CSTB	0	3.10829	0.662	0.154
Osteoclast	evm.TU.ctg57.106	PSAP	0	3.10606	0.502	0.079
Chondrocytes	evm.TU.ctg46.382	NUCB2	0	1.47085	0.91	0.461
Endothelial cells	evm.TU.ctg66.88	Col4a1	0	3.09909	0.974	0.507
Moncyte/Macrophage	evm.TU.ctg74.51	PSTPIP1	0	3.09098	0.747	0.074
Moncyte/Macrophage	evm.TU.ctg34.85	SAMHD1	0	3.09025	0.402	0.056
Pericytes	evm.TU.ctg26.102	MYLK	4.42767e-234	3.08635	0.691	0.192
Mesenchymal cells	evm.TU.ctg28.206	ECM2	0	3.08247	0.862	0.326
Endothelial cells	evm.TU.ctg47.131	MGST2	0	3.07868	0.38	0.1
Unknown	evm.TU.ctg31.122	ASL	4.74039e-16	3.07202	0.512	0.128
Mesenchymal cells	evm.TU.ctg52.310	CCND2	0	3.06979	0.315	0.038
Osteoblasts	evm.TU.ctg84.521	SERPINF1	0	3.06384	0.996	0.569
Osteoclast	evm.TU.ctg23.74	RETREG1	6.83623e-207	3.06365	0.259	0.046
Mesenchymal cells	evm.TU.ctg22.136	THBS2	0	3.06205	0.442	0.073
Osteoblasts	evm.TU.ctg147.26	PLTP	0	3.05607	0.56	0.106
Osteoblasts	evm.TU.ctg4.378	RHOQ	0	2.47821	0.689	0.241
Osteoblasts	evm.TU.ctg70.203	PTH1R	0	0.563568	0.982	0.536
Endothelial cells	evm.TU.ctg79.100	Ehd4	0	3.04507	0.37	0.139
Osteoblasts	evm.TU.ctg2.37	COL5A2	0	1.25128	0.968	0.527
Pericytes	evm.TU.ctg36.92	NEXN	4.74104e-100	3.04065	0.35	0.091
Unknown	evm.TU.ctg192.8	IL13RA2	7.73255e-20	3.03892	0.256	0.027
Chondrocytes	evm.TU.ctg93.16	Spon2	0	3.03741	0.936	0.294
Mesenchymal cells	evm.TU.ctg4.178	Actg2	0	3.03489	0.341	0.066
Unknown	evm.TU.ctg115.10	TCEA2	3.5853e-11	3.02623	0.279	0.055
Chondrocytes	evm.TU.ctg9.321	Col25a1	0	3.01697	0.267	0.027
Endothelial cells	evm.TU.ctg72.34	Lrrfip2	0	3.01176	0.368	0.11
Pericytes	evm.TU.ctg1.91	VCAN	0	3.0096	0.899	0.183
NK cell	evm.TU.ctg14.357	STK17A	1.55581e-17	3.00881	0.332	0.166
Osteoclast	evm.TU.ctg84.631	MYO1D	1.30957e-299	3.00853	0.373	0.068
NK cell	evm.TU.ctg68.278	PSMB9	9.9204e-34	3.00124	0.451	0.202
Endothelial cells	evm.TU.ctg14.100	LAMB1	0	3.00067	0.75	0.36
Endothelial cells	evm.TU.ctg62.138	Nrp1	0	2.99679	0.375	0.118
Mesenchymal cells	evm.TU.ctg37.15	FGFR2	0	2.99319	0.47	0.071
Mesenchymal cells	evm.TU.ctg19.264	ZFHX4	0	2.98159	0.587	0.105
Chondrocytes	evm.TU.ctg32.37	GPSM2	0	2.97881	0.462	0.05
Chondrocytes	evm.TU.ctg39.101	IGF1R	0	2.97748	0.479	0.049
Chondrocytes	evm.TU.ctg280.2	KIAA0408	0	2.97119	0.276	0.025
NK cell	evm.TU.ctg60.144	ICAM3	5.70848e-23	2.96802	0.301	0.115
Osteoclast	evm.TU.ctg38.60	GNPTAB	0	2.9665	0.705	0.181
Moncyte/Macrophage	evm.TU.ctg229.18	IFT27	1.20676e-127	2.9589	0.506	0.207
Moncyte/Macrophage	evm.TU.ctg37.31	RGS10	0	2.95555	0.676	0.068
Mesenchymal cells	evm.TU.ctg2.38	COL3A1	0	2.1628	0.965	0.525
Pericytes	evm.TU.ctg123.60	MFGE8	2.36568e-147	2.95116	0.294	0.047
Moncyte/Macrophage	evm.TU.ctg62.50	MRC1	2.06809e-123	2.9462	0.309	0.083
Chondrocytes	evm.TU.ctg57.160	KCNMA1	0	2.94537	0.423	0.042
Osteoclast	evm.TU.ctg76.46	MVD	0	2.94485	0.991	0.545
Moncyte/Macrophage	evm.TU.ctg143.16	S100A4	0	2.9421	0.997	0.692
Osteoblasts	evm.TU.ctg18.145	FHOD3	0	2.93902	0.278	0.056
Chondrocytes	evm.TU.ctg253.4	MAGED1	0	1.41836	0.644	0.204
Mesenchymal cells	evm.TU.ctg72.40	COL6A3	0	2.91172	0.727	0.186
Osteoclast	evm.TU.ctg143.16	S100A4	0	2.9103	0.991	0.689
Osteoclast	evm.TU.ctg24.53	CAPG	0	2.90476	0.959	0.36
Chondrocytes	evm.TU.ctg164.164	MIA	0	3.99479	0.983	0.548
Endothelial cells	evm.TU.ctg62.105	KIAA1217	3.4016e-206	2.886	0.254	0.113
Osteoclast	evm.TU.ctg146.35	Sqstm1	0	2.88229	0.43	0.084
Pericytes	evm.TU.ctg44.248	COL6A2	1.26815e-147	2.07018	0.661	0.233
Osteoclast	evm.TU.ctg2.50	ITGAV	0	2.87559	0.764	0.235
Osteoclast	evm.TU.ctg92.1	HEXB	0	2.87537	0.815	0.286
Chondrocytes	evm.TU.ctg31.224	NUPR1	0	2.87281	0.699	0.109
Pericytes	evm.TU.ctg51.388	GJC1	7.15412e-273	2.86893	0.668	0.144
NK cell	evm.TU.ctg220.1		5.38039e-23	2.86648	0.341	0.144
Mesenchymal cells	evm.TU.ctg46.360	CLMP	0	2.85274	0.268	0.043
Moncyte/Macrophage	evm.TU.ctg152.15	IFI30	0	2.84964	0.761	0.175
Osteoblasts	evm.TU.ctg24.289	CGREF1	0	2.84069	0.476	0.12
Moncyte/Macrophage	evm.TU.ctg60.331	MATK	0	2.83619	0.543	0.054
Mesenchymal cells	evm.TU.ctg118.6	OLFML2B	0	3.2213	0.488	0.06
Endothelial cells	evm.TU.ctg20.97	ITGA2	0	2.82447	0.578	0.168
Mesenchymal cells	evm.TU.ctg51.392	FZD2	0	2.82054	0.273	0.041
Moncyte/Macrophage	evm.TU.ctg98.37	F13A1	1.65602e-61	2.81397	0.251	0.09
Endothelial cells	evm.TU.ctg12.14	IFNAR1	0	2.81338	0.375	0.167
Mesenchymal cells	evm.TU.ctg11.262	TPM2	0	2.81046	0.833	0.222
Unknown	evm.TU.ctg20.48	DAB2	4.96684e-26	2.80972	0.93	0.398
Chondrocytes	evm.TU.ctg64.64	SLC26A2	0	2.80931	0.447	0.05
Endothelial cells	evm.TU.ctg26.195	CCDC50	0	2.7997	0.501	0.242
Endothelial cells	evm.TU.ctg111.87	MSN	0	2.79265	0.808	0.546
Moncyte/Macrophage	evm.TU.ctg200.21	NECAP1	0	2.79252	0.368	0.039
Osteoclast	evm.TU.ctg15.745	ATP1B1	0	2.79185	0.743	0.228
NK cell	evm.TU.ctg50.56	ARHGDIB	2.14982e-22	2.79071	0.381	0.184
Endothelial cells	evm.TU.ctg36.61	TTLL7	1.45356e-260	2.79065	0.287	0.122
Unknown	evm.TU.ctg21.234	REV3L	1.47931e-23	2.78999	0.837	0.283
Osteoclast	evm.TU.ctg188.9	TM2D3	0	2.78748	0.548	0.12
Osteoclast	evm.TU.ctg45.103	RASSF4	0	4.42199	0.451	0.024
Chondrocytes	evm.TU.ctg149.83	SMARCD3	0	2.77674	0.733	0.134
Pericytes	evm.TU.ctg2.351	ZEB2	2.04198e-251	2.77662	0.583	0.115
Chondrocytes	evm.TU.ctg127.11	Irx5	0	2.77579	0.705	0.103
Moncyte/Macrophage	evm.TU.ctg64.61	CSF1R	0	2.77385	0.277	0.023
Endothelial cells	evm.TU.ctg9.49	LIMCH1	0	2.77216	0.561	0.282
Chondrocytes	evm.TU.ctg9.78	FAM114A1	0	1.07544	0.792	0.366
Mesenchymal cells	evm.TU.ctg61.22	SNCAIP	0	2.76287	0.351	0.042
Pericytes	evm.TU.ctg59.26	PRSS23	5.42109e-146	2.76134	0.278	0.042
Chondrocytes	evm.TU.ctg19.197	TRPS1	0	2.74754	0.809	0.146
Chondrocytes	evm.TU.ctg188.10	PCSK6	0	2.74355	0.407	0.044
Endothelial cells	evm.TU.ctg114.6	ARHGAP18	0	2.7417	0.37	0.153
Moncyte/Macrophage	evm.TU.ctg2.701	JDP2	0	2.7336	0.502	0.101
Chondrocytes	evm.TU.ctg19.198	TRPS1	0	2.72952	0.46	0.059
Pericytes	evm.TU.ctg4.178	Actg2	5.45504e-67	2.72088	0.31	0.096
Pericytes	evm.TU.ctg165.19	PLCE1	6.28049e-66	2.71882	0.255	0.069
Pericytes	evm.TU.ctg15.728	Prrx1	1.94673e-293	2.71434	0.865	0.268
Chondrocytes	evm.TU.ctg23.138	ADCY2	0	3.43901	0.462	0.038
Mesenchymal cells	evm.TU.ctg2.258	PLA2R1	0	2.70364	0.275	0.057
Pericytes	evm.TU.ctg5.3	ADAM9	1.85548e-190	2.69545	0.572	0.145
Moncyte/Macrophage	evm.TU.ctg31.150	PYCARD	7.51374e-221	2.69316	0.515	0.141
Osteoclast	evm.TU.ctg142.2	ATP6V0B	0	2.68943	0.717	0.211
Mesenchymal cells	evm.TU.ctg33.30	TNC	0	2.66196	0.549	0.128
Unknown	evm.TU.ctg110.5	KAT2B	4.3798e-08	2.68601	0.302	0.083
Moncyte/Macrophage	evm.TU.ctg11.7	PLIN2	9.57534e-154	2.68111	0.296	0.063
Osteoclast	evm.TU.ctg25.432	NFKBIA	0	2.68093	0.98	0.517
Pericytes	evm.TU.ctg2.38	COL3A1	5.94386e-111	0.924495	0.986	0.571
Mesenchymal cells	evm.TU.ctg55.244	ADGRB2	0	2.66699	0.921	0.306
Mesenchymal cells	evm.TU.ctg50.82	PLEKHA5	0	2.66396	0.739	0.189
Chondrocytes	evm.TU.ctg60.390	P4HA2	0	1.1544	0.928	0.514
Unknown	evm.TU.ctg37.132	ADD3	2.3955e-17	2.65976	0.581	0.157
Mesenchymal cells	evm.TU.ctg59.44	SYTL2	0	2.65786	0.42	0.065
Osteoclast	evm.TU.ctg163.34	ARPC1B	0	2.65777	0.881	0.307
Osteoclast	evm.TU.ctg14.355	BLVRA	0	2.6515	0.598	0.152
Pericytes	evm.TU.ctg12.248	DCBLD2	3.27359e-103	2.65126	0.273	0.055
Mesenchymal cells	evm.TU.ctg66.3	DZIP1	0	1.94765	0.587	0.174
Pericytes	evm.TU.ctg2.258	PLA2R1	9.76861e-121	2.64732	0.348	0.078
Osteoblasts	evm.TU.ctg16.57	CLU	0	2.63173	0.648	0.187
Osteoclast	evm.TU.ctg4.32	FAHD2B	0	2.62999	0.557	0.155
Endothelial cells	evm.TU.ctg165.8	MYOF	0	2.62203	0.361	0.158
Chondrocytes	evm.TU.ctg165.19	PLCE1	0	2.62054	0.264	0.031
Osteoclast	evm.TU.ctg2.814	ATP6V1D	2.14005e-307	2.61813	0.631	0.213
Endothelial cells	evm.TU.ctg43.49	IFNGR1	0	2.61693	0.369	0.171
Endothelial cells	evm.TU.ctg70.140	INKA1	0	2.61512	0.421	0.221
Endothelial cells	evm.TU.ctg3.128	SNTB2	0	2.6105	0.523	0.286
Pericytes	evm.TU.ctg35.133	PTPN13	9.95663e-139	2.61001	0.431	0.105
Unknown	evm.TU.ctg40.125	Pard6g	6.74122e-07	2.60677	0.302	0.095
Mesenchymal cells	evm.TU.ctg14.353	AEBP1	0	2.60655	0.835	0.261
Osteoblasts	evm.TU.ctg36.31	COL24A1	0	2.59691	0.826	0.251
Chondrocytes	evm.TU.ctg26.206	P3h2	0	2.58882	0.698	0.098
Unknown	evm.TU.ctg30.196	PRICKLE1	1.51986e-13	2.58468	0.419	0.097
Chondrocytes	evm.TU.ctg2.529	GOLM2	0	1.02075	0.763	0.351
Chondrocytes	evm.TU.ctg19.388	BPNT2	0	2.58179	0.403	0.05
Pericytes	evm.TU.ctg84.769	SEPTIN4	6.23689e-133	2.58106	0.462	0.123
Osteoblasts	evm.TU.ctg84.164	COL1A1	0	2.57926	1	0.857
Moncyte/Macrophage	evm.TU.ctg47.68	ARHGAP10	0	2.57634	0.687	0.142
Endothelial cells	evm.TU.ctg61.94	DBN1	7.24399e-225	2.57508	0.306	0.155
NK cell	evm.TU.ctg606.1		2.4497e-11	2.57448	0.296	0.169
Chondrocytes	evm.TU.ctg54.327	SYT8	0	2.57201	0.467	0.074
NK cell	evm.TU.ctg15.702	TNFRSF1B	3.10211e-10	2.57185	0.314	0.199
Chondrocytes	evm.TU.ctg14.233	FKBP14	0	1.05372	0.64	0.23
Chondrocytes	evm.TU.ctg28.41	CTNNAL1	0	2.5675	0.673	0.128
Mesenchymal cells	evm.TU.ctg32.62	EPS8L3	0	2.56635	0.52	0.122
Osteoclast	evm.TU.ctg76.37	GALNS	0	2.56476	0.842	0.287
Unknown	evm.TU.ctg187.8	Nhsl2	5.84498e-13	2.56304	0.349	0.071
Pericytes	evm.TU.ctg111.34	CASK	1.79905e-111	2.56245	0.477	0.156
Unknown	evm.TU.ctg18.138	GALNT1	3.81241e-17	2.56234	0.721	0.267
Unknown	evm.TU.ctg69.296	CRYBB1	5.63726e-12	2.56104	0.558	0.209
Mesenchymal cells	evm.TU.ctg11.77	PTPRD	0	2.55925	0.262	0.047
Unknown	evm.TU.ctg35.181	BMP2K	1.99759e-10	2.55916	0.442	0.138
Pericytes	evm.TU.ctg152.27	ISYNA1	1.58973e-180	2.55075	0.489	0.105
Chondrocytes	evm.TU.ctg143.113	NES	0	1.66768	0.55	0.14
Mesenchymal cells	evm.TU.ctg19.93	MATN2	0	2.5445	0.255	0.042
Osteoblasts	evm.TU.ctg8.139	FIBIN	0	2.54308	0.298	0.079
Osteoclast	evm.TU.ctg26.452	RARRES1	0	2.53702	0.933	0.389
Unknown	evm.TU.ctg9.395	PDE5A	1.89636e-09	2.53436	0.279	0.062
Moncyte/Macrophage	evm.TU.ctg25.432	NFKBIA	0	2.52709	0.958	0.524
Chondrocytes	evm.TU.ctg17.101	FERMT2	0	0.938934	0.851	0.443
Osteoclast	evm.TU.ctg24.248	Fosl2	1.24259e-213	2.52043	0.318	0.066
Osteoclast	evm.TU.ctg85.130	HEXA	0	2.51414	0.893	0.378
Chondrocytes	evm.TU.ctg49.4	BMP2	0	2.51157	0.429	0.07
Pericytes	evm.TU.ctg72.40	COL6A3	2.473e-296	2.50852	0.85	0.241
Osteoclast	evm.TU.ctg2.320	Rnd3	3.24535e-134	2.50612	0.265	0.069
Chondrocytes	evm.TU.ctg68.189	RNF8	0	2.50526	0.634	0.127
Chondrocytes	evm.TU.ctg32.14	COL11A1	0	4.01438	0.996	0.591
Osteoblasts	evm.TU.ctg9.190	IBSP	0	2.50046	0.987	0.617
Chondrocytes	evm.TU.ctg85.230	SERINC5	0	2.49305	0.306	0.031
Mesenchymal cells	evm.TU.ctg36.92	NEXN	0	2.48758	0.353	0.06
NK cell	evm.TU.ctg68.280	PSMB8	2.55232e-08	2.48602	0.265	0.164
Pericytes	evm.TU.ctg90.88	AGBL3	3.34299e-307	2.48559	0.996	0.744
Moncyte/Macrophage	evm.TU.ctg15.146	TRAF3IP3	3.48403e-262	2.48144	0.261	0.029
Mesenchymal cells	evm.TU.ctg2.37	COL5A2	2.23248e-233	0.615019	0.944	0.541
Unknown	evm.TU.ctg26.107	KALRN	3.16724e-09	2.47576	0.279	0.063
Unknown	evm.TU.ctg71.267	OLFML2A	6.64477e-07	2.47192	0.256	0.067
Osteoclast	evm.TU.ctg81.21	PTPN1	1.07061e-207	2.46945	0.342	0.079
Chondrocytes	evm.TU.ctg78.6	PDE4DIP	0	2.46584	0.638	0.125
Unknown	evm.TU.ctg46.112	Layn	2.98834e-07	2.46292	0.302	0.09
Mesenchymal cells	evm.TU.ctg3.220	CDH11	0	2.46254	0.417	0.084
Chondrocytes	evm.TU.ctg38.121	TIMP3	0	2.46235	0.33	0.033
Osteoclast	evm.TU.ctg19.240	FABP5	0	2.45661	0.906	0.349
Endothelial cells	evm.TU.ctg17.32	TMOD3	0	2.45336	0.491	0.273
Unknown	evm.TU.ctg29.13	CAVIN2	4.35415e-13	2.4488	0.488	0.134
Endothelial cells	evm.TU.ctg8.333	Dgkz	0	2.44594	0.479	0.264
Unknown	evm.TU.ctg1.194	PAM	4.77482e-08	2.44091	0.395	0.137
Chondrocytes	evm.TU.ctg1.108	MEF2C	0	1.03236	0.641	0.238
Unknown	evm.TU.ctg17.204	SYNE2	7.04922e-11	1.66129	0.721	0.32
Chondrocytes	evm.TU.ctg9.310	SGMS2	0	2.43299	0.706	0.164
Osteoblasts	evm.TU.ctg71.232	AK1	0	2.34602	0.593	0.193
Osteoblasts	evm.TU.ctg2.280	GALNT5	0	2.4306	0.334	0.091
Mesenchymal cells	evm.TU.ctg7.434	LMO7	0	3.28263	0.452	0.053
Moncyte/Macrophage	evm.TU.ctg15.243	NIBAN1	2.30018e-157	2.42314	0.265	0.05
Pericytes	evm.TU.ctg130.36	PDGFA	2.82185e-148	2.42091	0.592	0.189
Endothelial cells	evm.TU.ctg657.2	APOA1	0	2.41733	0.624	0.391
Osteoblasts	evm.TU.ctg18.23	COLEC12	1.09012e-294	2.41486	0.259	0.062
Osteoblasts	evm.TU.ctg46.491	PPFIBP2	1.49051e-302	2.41466	0.279	0.071
Osteoblasts	evm.TU.ctg38.94	ALDH1L2	7.40184e-266	2.41385	0.259	0.068
Moncyte/Macrophage	evm.TU.ctg68.278	PSMB9	0	2.4004	0.691	0.183
Chondrocytes	evm.TU.ctg69.219	MLEC	0	0.980981	0.788	0.39
Chondrocytes	evm.TU.ctg45.148	PAPSS2	0	3.41773	0.431	0.034
Pericytes	evm.TU.ctg79.207	TPM1	2.27436e-184	2.39125	0.848	0.378
Mesenchymal cells	evm.TU.ctg64.245	TGFBI	0	2.39781	0.551	0.155
Endothelial cells	evm.TU.ctg12.363	PHLDB2	2.15867e-288	2.38615	0.364	0.182
Osteoblasts	evm.TU.ctg55.102	TCEA3	0	2.38547	0.677	0.217
Chondrocytes	evm.TU.ctg26.465	SSR3	0	0.845558	0.838	0.443
Mesenchymal cells	evm.TU.ctg120.27	Cpxm1	0	2.37909	0.593	0.162
Endothelial cells	evm.TU.ctg4.436	SPTBN1	0	2.37767	0.878	0.644
Moncyte/Macrophage	evm.TU.ctg68.280	PSMB8	0	2.37488	0.644	0.144
Osteoclast	evm.TU.ctg14.470	ATP6V1F	0	2.36978	0.835	0.337
Osteoclast	evm.TU.ctg15.82	PTPRC	0	2.36384	0.539	0.051
Chondrocytes	evm.TU.ctg39.128	Chsy1	0	2.35832	0.476	0.081
Chondrocytes	evm.TU.ctg38.109	TMEM263	2.32777e-285	0.646893	0.769	0.375
Chondrocytes	evm.TU.ctg11.143	KANK1	0	2.35443	0.517	0.072
Mesenchymal cells	evm.TU.ctg79.207	TPM1	0	2.35413	0.801	0.329
Mesenchymal cells	evm.TU.ctg15.728	Prrx1	0	2.35377	0.777	0.21
Chondrocytes	evm.TU.ctg165.17	SLC35G1	0	2.3537	0.271	0.034
Endothelial cells	evm.TU.ctg15.262	LAMC1	0	2.35245	0.68	0.43
Unknown	evm.TU.ctg42.2	IL6ST	8.59002e-15	2.35015	0.698	0.268
Chondrocytes	evm.TU.ctg1.159	RHOBTB3	0	2.34999	0.527	0.096
Unknown	evm.TU.ctg3.128	SNTB2	2.37653e-19	2.34929	0.86	0.38
Chondrocytes	evm.TU.ctg8.176	Rcn1	0	0.768912	0.76	0.366
Osteoblasts	evm.TU.ctg239.14	PCOLCE	0	2.34393	0.995	0.498
Pericytes	evm.TU.ctg5.132	DLC1	3.2332e-163	2.34331	0.621	0.189
Chondrocytes	evm.TU.ctg164.83	SPINT2	0	1.12542	0.576	0.184
Mesenchymal cells	evm.TU.ctg45.162	Acta2	0	2.33856	0.648	0.135
Endothelial cells	evm.TU.ctg113.59	ETS1	2.33502e-243	2.33572	0.359	0.201
Mesenchymal cells	evm.TU.ctg220.15		0	1.31421	0.807	0.416
Chondrocytes	evm.TU.ctg35.217	PARM1	0	2.32844	0.289	0.037
Osteoblasts	evm.TU.ctg19.82	SDC2	0	2.32734	0.972	0.497
Unknown	evm.TU.ctg3.119	NFAT5	1.09443e-12	2.31965	0.628	0.244
Endothelial cells	evm.TU.ctg63.27	SPATA6	9.45001e-173	2.31588	0.296	0.167
Unknown	evm.TU.ctg229.1	CARD10	6.74316e-10	2.30628	0.279	0.059
Endothelial cells	evm.TU.ctg606.1		1.27488e-254	2.3057	0.269	0.104
Endothelial cells	evm.TU.ctg55.99	LUZP1	0	2.3024	0.817	0.547
Osteoclast	evm.TU.ctg11.96	ERMP1	4.72523e-173	2.30238	0.294	0.067
Pericytes	evm.TU.ctg10.56	FN1	1.3465e-237	2.30094	0.926	0.379
Osteoclast	evm.TU.ctg19.277	LY96	0	2.30034	0.674	0.159
Osteoblasts	evm.TU.ctg9.192	SPP1	0	2.29827	0.379	0.082
Chondrocytes	evm.TU.ctg54.183	CST6	0	1.82999	0.531	0.141
Osteoclast	evm.TU.ctg61.50	DMXL1	7.52203e-293	2.29334	0.545	0.149
Pericytes	evm.TU.ctg85.147	UACA	3.28517e-216	2.29008	0.966	0.671
Osteoclast	evm.TU.ctg223.4	FXYD5	0	2.28866	0.673	0.221
Moncyte/Macrophage	evm.TU.ctg54.34	FTH1	3.47857e-109	2.28826	0.994	0.966
Unknown	evm.TU.ctg60.223	KANK3	2.94008e-17	2.28435	0.558	0.134
Endothelial cells	evm.TU.ctg182.12	APLP2	3.44246e-270	2.28105	0.407	0.243
Unknown	evm.TU.ctg8.296	TSPAN18	2.88739e-08	2.28041	0.256	0.057
Endothelial cells	evm.TU.ctg79.256	ADAM10	0	2.27911	0.525	0.329
Endothelial cells	evm.TU.ctg48.20	N4BP1	6.70864e-235	2.27214	0.413	0.279
NK cell	evm.TU.ctg164.123	GMFG	3.56846e-39	2.27162	0.633	0.358
Chondrocytes	evm.TU.ctg84.272	HS3ST3A1	0	2.2691	0.265	0.059
Mesenchymal cells	evm.TU.ctg11.205	PRUNE2	0	2.26735	0.298	0.055
Endothelial cells	evm.TU.ctg55.82	HSPG2	9.96788e-176	2.26367	0.355	0.232
Endothelial cells	evm.TU.ctg42.2	IL6ST	1.14778e-208	2.25897	0.355	0.212
Chondrocytes	evm.TU.ctg84.147	PHOSPHO1	0	2.50229	0.449	0.059
Pericytes	evm.TU.ctg105.23	IGFBP7	7.9563e-242	2.255	0.942	0.454
Moncyte/Macrophage	evm.TU.ctg8.26	FOLR2	5.66881e-86	2.25496	0.314	0.105
Osteoclast	evm.TU.ctg70.180	TREX1	2.55182e-184	2.25446	0.329	0.079
Chondrocytes	evm.TU.ctg44.248	COL6A2	0	1.40373	0.563	0.174
Mesenchymal cells	evm.TU.ctg71.185	PRRX2	0	2.2465	0.392	0.093
Chondrocytes	evm.TU.ctg26.512	SIAH2	0	2.2447	0.634	0.134
Mesenchymal cells	evm.TU.ctg9.337	ELOVL6	0	2.24469	0.269	0.054
Endothelial cells	evm.TU.ctg105.23	IGFBP7	0	2.24372	0.665	0.335
Moncyte/Macrophage	evm.TU.ctg87.25	PTPN18	1.87675e-133	2.24327	0.368	0.106
Endothelial cells	evm.TU.ctg2.449	RALB	7.23421e-276	2.2417	0.415	0.262
Mesenchymal cells	evm.TU.ctg35.133	PTPN13	0	2.23151	0.345	0.079
Chondrocytes	evm.TU.ctg44.16	PLS1	0	2.22673	0.771	0.171
Endothelial cells	evm.TU.ctg62.104	ARHGAP21	6.20247e-107	2.22651	0.276	0.183
Osteoblasts	evm.TU.ctg6.106	COL1A2	0	2.22231	1	0.91
Osteoclast	evm.TU.ctg55.16	SDHB	0	2.21516	0.936	0.502
Chondrocytes	evm.TU.ctg98.113	MCUR1	0	2.21355	0.833	0.328
Osteoclast	evm.TU.ctg158.2	SERPINB1	7.06825e-174	2.20197	0.331	0.083
Osteoclast	evm.TU.ctg97.17	FRRS1	0	5.73247	0.397	0.008
Chondrocytes	evm.TU.ctg167.34	_	0	1.95509	0.995	0.607
Unknown	evm.TU.ctg85.273	IQGAP2	1.04983e-06	2.1865	0.395	0.153
Osteoblasts	evm.TU.ctg71.70	COL5A1	0	0.848265	0.785	0.398
Moncyte/Macrophage	evm.TU.ctg70.154	GPX1	1.48783e-245	2.18566	0.692	0.228
Moncyte/Macrophage	evm.TU.ctg139.37	CYRIB	1.19762e-134	2.18068	0.319	0.08
Osteoclast	evm.TU.ctg117.4	SMS	1.69093e-187	2.18067	0.286	0.059
Chondrocytes	evm.TU.ctg70.75	Nt5dc2	0	0.868838	0.652	0.266
Moncyte/Macrophage	evm.TU.ctg19.240	FABP5	2.37453e-241	2.17156	0.799	0.361
NK cell	evm.TU.ctg21.46	PNRC1	3.71058e-15	2.17071	0.535	0.473
Pericytes	evm.TU.ctg13.161	PAWR	2.70739e-160	2.16863	0.65	0.211
Pericytes	evm.TU.ctg60.379	SEPTIN8	1.41171e-93	2.1638	0.303	0.072
Osteoclast	evm.TU.ctg157.7	SAT1	0	1.84778	0.488	0.102
Endothelial cells	evm.TU.ctg85.272	F2R	2.84575e-150	2.15948	0.251	0.131
Moncyte/Macrophage	evm.TU.ctg15.775	ADSS2	7.35605e-187	2.15897	0.544	0.184
Pericytes	evm.TU.ctg74.47	PEAK1	6.13477e-204	2.15715	0.715	0.2
Osteoblasts	evm.TU.ctg92.60	SLIT3	0	2.15714	0.577	0.183
Pericytes	evm.TU.ctg115.117	PMEPA1	2.87992e-144	2.15428	0.699	0.275
Mesenchymal cells	evm.TU.ctg15.317	RALGPS2	0	2.15025	0.438	0.111
Mesenchymal cells	evm.TU.ctg13.170	NAV3	0	2.14811	0.323	0.063
Chondrocytes	evm.TU.ctg38.103	CKAP4	0	1.25276	0.879	0.495
Endothelial cells	evm.TU.ctg39.32	AKAP13	3.51887e-209	2.14191	0.407	0.278
Unknown	evm.TU.ctg50.141	PPFIBP1	7.83442e-09	2.14	0.628	0.364
Osteoblasts	evm.TU.ctg62.12	BAMBI	0	2.13964	0.41	0.141
Endothelial cells	evm.TU.ctg144.85	ECM1	0	3.78432	0.541	0.158
Moncyte/Macrophage	evm.TU.ctg14.355	BLVRA	1.22391e-229	2.13768	0.556	0.159
Mesenchymal cells	evm.TU.ctg71.70	COL5A1	2.88341e-252	0.999161	0.789	0.407
Moncyte/Macrophage	evm.TU.ctg143.15	S100A5	0	2.13525	0.472	0.079
Osteoblasts	evm.TU.ctg51.303	METRNL	0	2.13351	0.971	0.437
Pericytes	evm.TU.ctg142.76	SMAP2	4.591e-131	2.12609	0.653	0.26
Mesenchymal cells	evm.TU.ctg23.69	BASP1	0	2.12557	0.737	0.263
Endothelial cells	evm.TU.ctg71.264	ARPC5L	2.13111e-239	2.12435	0.406	0.266
Endothelial cells	evm.TU.ctg49.15	GPCPD1	1.08923e-108	2.12329	0.258	0.161
Chondrocytes	evm.TU.ctg10.80	PNKD	0	2.12038	0.642	0.132
Mesenchymal cells	evm.TU.ctg2.351	ZEB2	0	2.11842	0.428	0.082
Endothelial cells	evm.TU.ctg98.89	NEDD9	7.9377e-93	2.11624	0.251	0.166
Unknown	evm.TU.ctg34.24	RBBP8	2.9745e-07	2.11486	0.302	0.087
Osteoblasts	evm.TU.ctg60.390	P4HA2	0	1.05931	0.912	0.531
Mesenchymal cells	evm.TU.ctg94.56	COL12A1	0	2.10672	0.789	0.335
Moncyte/Macrophage	evm.TU.ctg54.250	TCIRG1	4.59009e-286	2.10493	0.594	0.149
Mesenchymal cells	evm.TU.ctg78.13	PHGDH	0	2.10346	0.309	0.068
Chondrocytes	evm.TU.ctg33.15	ZNF618	0	2.10221	0.442	0.089
Endothelial cells	evm.TU.ctg26.213	LPP	3.2796e-125	2.09698	0.293	0.19
Osteoclast	evm.TU.ctg84.254	TRPV2	3.90817e-201	2.09526	0.279	0.052
Endothelial cells	evm.TU.ctg26.434	SMC4	0	2.09523	0.507	0.329
Osteoclast	evm.TU.ctg54.326	TNNI2	1.92039e-120	2.09425	0.282	0.083
Mesenchymal cells	evm.TU.ctg14.114	CTTNBP2	0	2.0929	0.334	0.071
Osteoclast	evm.TU.ctg35.226		2.65427e-148	2.09222	0.253	0.056
Osteoclast	evm.TU.ctg1.153	ARSK	2.99742e-144	2.08867	0.372	0.121
Endothelial cells	evm.TU.ctg24.492	ASAP2	5.48887e-110	2.08847	0.286	0.193
Osteoblasts	evm.TU.ctg199.10	BGN	0	2.08826	0.695	0.243
Endothelial cells	evm.TU.ctg64.216	CTNNA1	0	2.08741	0.483	0.332
Unknown	evm.TU.ctg47.51	SH3D19	1.43704e-07	2.08136	0.256	0.063
Endothelial cells	evm.TU.ctg29.23	SLC39A10	5.9624e-216	2.08081	0.411	0.278
Moncyte/Macrophage	evm.TU.ctg62.156	APBB1IP	0	2.0754	0.679	0.177
Endothelial cells	evm.TU.ctg20.12	RAI14	2.10075e-237	2.07434	0.418	0.272
Chondrocytes	evm.TU.ctg100.91	Rrbp1	5.78193e-252	0.617847	0.846	0.465
Endothelial cells	evm.TU.ctg20.48	DAB2	0	2.06841	0.542	0.304
Unknown	evm.TU.ctg93.41	ADD1	9.17689e-10	2.0609	0.605	0.28
Pericytes	evm.TU.ctg35.194	SEPTIN11	7.10484e-157	1.80121	0.865	0.488
Chondrocytes	evm.TU.ctg180.10	EMP3	0	2.05683	0.962	0.519
Chondrocytes	evm.TU.ctg2.86	FKBP7	1.85934e-223	0.591807	0.807	0.433
Chondrocytes	evm.TU.ctg82.11	RARRES2	0	2.04587	0.947	0.443
Endothelial cells	evm.TU.ctg43.88	LTV1	2.09116e-133	2.04264	0.325	0.224
Chondrocytes	evm.TU.ctg9.69	UGDH	0	2.04118	0.307	0.046
Osteoclast	evm.TU.ctg31.45	MDH2	0	2.03924	0.865	0.415
NK cell	evm.TU.ctg16.119	HMGB2	6.14295e-13	2.03907	0.504	0.413
Mesenchymal cells	evm.TU.ctg96.20	FAT3	1.30197e-205	2.03815	0.263	0.075
Moncyte/Macrophage	evm.TU.ctg2.724	NPC2	9.93793e-129	2.03636	0.307	0.075
Mesenchymal cells	evm.TU.ctg2.86	FKBP7	2.30131e-293	1.00747	0.824	0.452
Osteoclast	evm.TU.ctg53.64	PTPRE	7.26355e-90	2.03354	0.352	0.141
Mesenchymal cells	evm.TU.ctg4.247	LTBP1	0	2.03248	0.393	0.09
Chondrocytes	evm.TU.ctg46.407	Rras2	0	1.70293	0.491	0.12
Pericytes	evm.TU.ctg12.251	COL8A1	7.25824e-132	2.02919	0.608	0.202
Endothelial cells	evm.TU.ctg25.10	Tedc1	0	2.02703	0.735	0.537
Chondrocytes	evm.TU.ctg123.6	HOMER2	0	2.02381	0.361	0.062
Endothelial cells	evm.TU.ctg62.38	ZEB1	8.61956e-135	2.02358	0.308	0.196
Endothelial cells	evm.TU.ctg5.212	IRF2	3.13575e-187	2.02267	0.349	0.213
Mesenchymal cells	evm.TU.ctg185.17	MXRA5	0	3.04142	0.433	0.063
Moncyte/Macrophage	evm.TU.ctg24.53	CAPG	0	2.01465	0.868	0.371
Unknown	evm.TU.ctg84.265	TEKT3	3.5491e-14	2.01415	0.651	0.203
Unknown	evm.TU.ctg121.16	BCAM	1.22219e-06	2.00936	0.302	0.094
Chondrocytes	evm.TU.ctg58.44	TMEM164	0	2.00731	0.685	0.164
Endothelial cells	evm.TU.ctg119.77	MACF1	0	2.00241	0.755	0.615
Moncyte/Macrophage	evm.TU.ctg2.302	FMNL2	5.93611e-139	2.00201	0.308	0.073
Osteoclast	evm.TU.ctg135.25	Pdpk1	1.05351e-160	2.00058	0.488	0.188
Chondrocytes	evm.TU.ctg84.598	IFT20	0	0.837755	0.669	0.3
Unknown	evm.TU.ctg93.16	Spon2	1.84409e-17	1.9984	0.907	0.41
Chondrocytes	evm.TU.ctg71.94	SURF4	0	1.16599	0.573	0.204
Endothelial cells	evm.TU.ctg54.272	CCND1	9.06287e-193	1.99758	0.381	0.252
Endothelial cells	evm.TU.ctg74.47	PEAK1	9.7042e-165	1.99406	0.292	0.161
Chondrocytes	evm.TU.ctg2.203	STK39	0	1.99213	0.477	0.091
Osteoclast	evm.TU.ctg134.29	AKR1A1	0	1.99123	0.821	0.365
Pericytes	evm.TU.ctg53.56	ADAM12	1.50886e-121	1.9901	0.522	0.159
Chondrocytes	evm.TU.ctg84.171	LRRC59	0	1.57272	0.519	0.15
Pericytes	evm.TU.ctg118.6	OLFML2B	6.17959e-164	2.43268	0.473	0.106
Unknown	evm.TU.ctg27.360	Magi1	2.01832e-06	1.98424	0.326	0.11
Moncyte/Macrophage	evm.TU.ctg43.23	SGK1	3.34306e-46	1.9827	0.271	0.118
Endothelial cells	evm.TU.ctg24.337	ITSN2	7.71652e-177	1.98228	0.38	0.262
Osteoblasts	evm.TU.ctg100.91	Rrbp1	0	1.31876	0.845	0.479
Osteoclast	evm.TU.ctg33.24	ATP6V1G1	6.15308e-294	1.98012	0.88	0.494
Endothelial cells	evm.TU.ctg84.762	TRIM37	3.49888e-94	1.97919	0.264	0.178
Endothelial cells	evm.TU.ctg22.42	SNX9	4.20873e-130	1.97703	0.313	0.209
Moncyte/Macrophage	evm.TU.ctg199.28	HCFC1	7.3846e-177	1.9659	0.547	0.18
Osteoblasts	evm.TU.ctg146.22	ADAMTS2	0	1.96295	0.841	0.316
Osteoblasts	evm.TU.ctg210.17	sec61g	0	1.52376	0.927	0.565
Pericytes	evm.TU.ctg4.247	LTBP1	7.58929e-78	1.95436	0.381	0.123
Osteoblasts	evm.TU.ctg1.164	ELL2	1.03682e-233	1.95227	0.335	0.124
Mesenchymal cells	evm.TU.ctg68.308	BAG2	3.57858e-246	1.95204	0.255	0.062
Moncyte/Macrophage	evm.TU.ctg70.180	TREX1	2.37992e-171	1.95188	0.359	0.081
Osteoblasts	evm.TU.ctg9.114	PCDH7	1.98449e-173	1.95042	0.252	0.089
Osteoblasts	evm.TU.ctg38.109	TMEM263	0	1.40196	0.752	0.391
Osteoclast	evm.TU.ctg135.6	HCFC1R1	2.40442e-118	1.94831	0.362	0.132
Mesenchymal cells	evm.TU.ctg44.248	COL6A2	0	1.7189	0.559	0.198
Mesenchymal cells	evm.TU.ctg20.73	Hmgcs1	4.16615e-297	1.94722	0.319	0.081
Unknown	evm.TU.ctg17.61	FBN1	2.69538e-12	1.94571	0.605	0.209
Mesenchymal cells	evm.TU.ctg46.16	ARHGAP42	8.50448e-245	1.94448	0.282	0.075
Osteoclast	evm.TU.ctg27.67	GLB1	3.39688e-215	1.93907	0.488	0.148
Chondrocytes	evm.TU.ctg167.35	GPC1	0	2.03244	0.459	0.098
Moncyte/Macrophage	evm.TU.ctg52.291	FKBP4	2.54868e-123	1.93102	0.432	0.157
Osteoblasts	evm.TU.ctg56.37	NMRAL1	6.76551e-210	1.92413	0.252	0.076
Osteoblasts	evm.TU.ctg65.46	PSD3	2.31824e-284	1.92241	0.393	0.147
Chondrocytes	evm.TU.ctg69.150	WSB2	0	1.92165	0.313	0.05
Endothelial cells	evm.TU.ctg15.803	CDC42BPA	0	1.91901	0.557	0.431
Endothelial cells	evm.TU.ctg46.326	ARHGEF12	1.06373e-68	1.91493	0.288	0.228
Pericytes	evm.TU.ctg2.15	NAB1	3.27215e-76	1.91438	0.271	0.067
Moncyte/Macrophage	evm.TU.ctg84.355	CD68	0	1.90864	0.405	0.056
Pericytes	evm.TU.ctg46.16	ARHGAP42	1.17423e-55	1.90829	0.294	0.097
Chondrocytes	evm.TU.ctg94.66	CD109	0	1.90823	0.92	0.443
Unknown	evm.TU.ctg57.42	JMJD1C	4.30573e-15	1.90548	0.907	0.653
Moncyte/Macrophage	evm.TU.ctg11.184	ANXA1	7.38399e-191	1.89957	0.884	0.624
Osteoclast	evm.TU.ctg74.27	COX5A	0	1.8987	0.95	0.579
Endothelial cells	evm.TU.ctg37.153	SLK	2.17507e-238	1.8943	0.472	0.351
Osteoclast	evm.TU.ctg64.127	GNPDA1	5.21806e-180	1.8925	0.5	0.18
Endothelial cells	evm.TU.ctg93.41	ADD1	1.98778e-119	1.89234	0.335	0.244
Mesenchymal cells	evm.TU.ctg62.149	PARD3	0	1.89234	0.495	0.145
Chondrocytes	evm.TU.ctg143.18	S100A2	0	1.04817	0.916	0.557
Moncyte/Macrophage	evm.TU.ctg112.12	ATP6V0D2	0	1.89124	0.484	0.066
Moncyte/Macrophage	evm.TU.ctg76.46	MVD	0	1.88903	0.966	0.552
Pericytes	evm.TU.ctg93.60	Afap1	2.48054e-96	1.88621	0.486	0.165
Osteoclast	evm.TU.ctg36.136	ATP5MC3	0	1.88218	0.997	0.794
Endothelial cells	evm.TU.ctg188.6	TJP1	7.17748e-146	1.88139	0.402	0.317
Mesenchymal cells	evm.TU.ctg93.60	Afap1	0	1.88112	0.473	0.129
NK cell	evm.TU.ctg24.497	ID2	5.68785e-16	1.87129	0.615	0.578
Unknown	evm.TU.ctg73.9	JUN	2.06551e-18	1.87046	0.953	0.888
Endothelial cells	evm.TU.ctg84.33	TOP2A	1.06475e-97	1.86623	0.287	0.187
Mesenchymal cells	evm.TU.ctg84.272	HS3ST3A1	0	1.86511	0.295	0.066
Osteoclast	evm.TU.ctg9.187	ARPC3	5.4004e-128	1.86316	0.364	0.124
Endothelial cells	evm.TU.ctg28.341	Ppp2r2a	1.54704e-106	1.86126	0.325	0.239
Unknown	evm.TU.ctg2.449	RALB	3.0729e-09	1.86011	0.651	0.323
Chondrocytes	evm.TU.ctg84.173	ACSF2	0	1.85815	0.688	0.189
Osteoclast	evm.TU.ctg19.165	OXR1	2.88723e-205	1.8551	0.602	0.238
Osteoblasts	evm.TU.ctg54.26	TMEM258	0	1.55072	0.836	0.477
Endothelial cells	evm.TU.ctg229.26	MYH9	0	1.85348	0.601	0.425
Osteoclast	evm.TU.ctg15.775	ADSS2	6.46421e-196	1.85276	0.519	0.181
Moncyte/Macrophage	evm.TU.ctg9.328	MCUB	2.98306e-150	1.85094	0.55	0.213
Chondrocytes	evm.TU.ctg24.487	YWHAQ	0	1.35793	0.497	0.138
Chondrocytes	evm.TU.ctg30.390	MYL6B	0	1.84966	0.291	0.056
Chondrocytes	evm.TU.ctg57.86	SAR1A	0	0.861689	0.855	0.498
Chondrocytes	evm.TU.ctg69.372	SELENOM	2.71223e-187	0.306767	0.849	0.492
Endothelial cells	evm.TU.ctg85.348	APC	8.76851e-188	1.84391	0.472	0.39
Endothelial cells	evm.TU.ctg21.234	REV3L	9.55458e-115	1.84288	0.338	0.247
Chondrocytes	evm.TU.ctg9.235	TSPAN5	0	1.22585	0.514	0.157
Mesenchymal cells	evm.TU.ctg167.34	_	0	1.02129	0.987	0.631
Unknown	evm.TU.ctg28.61	Klf4	9.3533e-12	2.52411	0.628	0.272
Unknown	evm.TU.ctg85.182	CALML4	1.59667e-11	1.83616	0.581	0.188
Endothelial cells	evm.TU.ctg26.527	WWTR1	1.20111e-105	1.83604	0.342	0.26
Unknown	evm.TU.ctg13.133	RASSF9	5.78766e-07	1.83316	0.256	0.066
Endothelial cells	evm.TU.ctg50.56	ARHGDIB	3.83362e-224	1.83271	0.283	0.121
Mesenchymal cells	evm.TU.ctg18.23	COLEC12	4.41938e-253	1.83176	0.271	0.065
Osteoblasts	evm.TU.ctg64.30	SPARC	0	1.83048	0.978	0.618
Moncyte/Macrophage	evm.TU.ctg143.5	S100A12	0	7.0606	0.367	0.012
Osteoclast	evm.TU.ctg59.98	AAMDC	0	1.82727	0.937	0.577
Osteoclast	evm.TU.ctg199.28	HCFC1	4.40642e-183	1.82148	0.502	0.178
Chondrocytes	evm.TU.ctg4.72	INPP4A	0	1.81892	0.374	0.073
Endothelial cells	evm.TU.ctg168.29	HDGFL3	3.42685e-71	1.81879	0.252	0.18
Osteoclast	evm.TU.ctg125.24	RALBP1	0	1.81865	0.914	0.507
Osteoblasts	evm.TU.ctg8.176	Rcn1	0	1.32517	0.737	0.384
Endothelial cells	evm.TU.ctg143.38	TPM3	0	1.81362	0.55	0.433
Chondrocytes	evm.TU.ctg31.13	PLOD3	0	1.28208	0.491	0.139
Endothelial cells	evm.TU.ctg60.128	SHFL	7.79786e-132	1.81063	0.25	0.133
Chondrocytes	evm.TU.ctg10.208	CAB39	0	1.81052	0.524	0.109
Mesenchymal cells	evm.TU.ctg47.277	GUCY1B1	1.90917e-282	1.80967	0.259	0.055
Endothelial cells	evm.TU.ctg52.370		0	1.80957	0.772	0.697
Moncyte/Macrophage	evm.TU.ctg85.273	IQGAP2	7.31024e-105	1.809	0.405	0.142
Endothelial cells	evm.TU.ctg19.495	ATAD2	4.16672e-104	1.80831	0.293	0.197
Chondrocytes	evm.TU.ctg68.286	LRRC1	0	1.80811	0.265	0.042
Endothelial cells	evm.TU.ctg1.168	CAST	0	1.8081	0.741	0.615
Chondrocytes	evm.TU.ctg106.48	Smarca1	0	1.06812	0.537	0.187
Chondrocytes	evm.TU.ctg51.37	MAP2K6	0	1.80556	0.274	0.045
Moncyte/Macrophage	evm.TU.ctg44.183	CSTB	5.17815e-135	1.80395	0.482	0.168
Endothelial cells	evm.TU.ctg4.118	TNIK	1.53677e-59	1.80227	0.276	0.218
Osteoclast	evm.TU.ctg51.144	CDK3	2.91668e-92	1.80211	0.297	0.107
Chondrocytes	evm.TU.ctg143.114	NES	0	1.80172	0.862	0.377
Chondrocytes	evm.TU.ctg27.335	TMF1	4.14431e-241	0.627819	0.722	0.375
Osteoclast	evm.TU.ctg36.187	DOCK7	8.35307e-201	1.79971	0.641	0.282
Mesenchymal cells	evm.TU.ctg38.103	CKAP4	0	1.04809	0.866	0.52
Osteoclast	evm.TU.ctg71.176	FNBP1	4.04586e-200	1.78906	0.433	0.121
Moncyte/Macrophage	evm.TU.ctg57.106	PSAP	1.54963e-130	1.78639	0.345	0.091
Mesenchymal cells	evm.TU.ctg13.106	DCN	0	1.78455	0.968	0.522
Unknown	evm.TU.ctg657.2	APOA1	8.15337e-11	1.78361	0.86	0.483
Osteoblasts	evm.TU.ctg31.222	SULT1A1	0	1.78257	0.773	0.3
Endothelial cells	evm.TU.ctg66.69	EFNB2	0	1.78216	0.746	0.669
Endothelial cells	evm.TU.ctg109.75	ATP2B4	5.4866e-73	1.78159	0.287	0.22
Chondrocytes	evm.TU.ctg55.9	FBXO42	0	1.77939	0.384	0.067
Chondrocytes	evm.TU.ctg7.102	GTF2F2	0	1.77844	0.831	0.366
Pericytes	evm.TU.ctg46.291	MCAM	4.19411e-150	1.77834	0.532	0.132
Endothelial cells	evm.TU.ctg52.279	WNK1	7.28445e-54	1.77367	0.264	0.209
Pericytes	evm.TU.ctg57.138	VCL	4.47714e-118	1.7716	0.657	0.255
Moncyte/Macrophage	evm.TU.ctg57.150	COMTD1	7.82453e-161	1.7686	0.509	0.17
Chondrocytes	evm.TU.ctg61.27	LOX	0	1.7624	0.742	0.225
Osteoclast	evm.TU.ctg19.222	EXT1	1.71102e-124	1.76188	0.405	0.152
Osteoclast	evm.TU.ctg9.328	MCUB	3.43897e-153	1.76028	0.512	0.211
Endothelial cells	evm.TU.ctg50.172	RESF1	1.59244e-64	1.75639	0.308	0.251
Osteoclast	evm.TU.ctg55.71	PINK1	5.844e-116	1.74988	0.434	0.186
Endothelial cells	evm.TU.ctg30.289	SRGAP1	3.42733e-88	1.74929	0.343	0.277
Mesenchymal cells	evm.TU.ctg13.161	PAWR	0	1.74527	0.545	0.175
Osteoblasts	evm.TU.ctg28.203	CARD19	0	1.74463	0.465	0.173
Pericytes	evm.TU.ctg37.27	INPP5F	3.7487e-84	1.74438	0.368	0.106
Pericytes	evm.TU.ctg17.204	SYNE2	6.16262e-56	0.547588	0.653	0.312
Chondrocytes	evm.TU.ctg37.56	Emx2	0	1.74064	0.272	0.061
Unknown	evm.TU.ctg2.706	FOS	2.137e-10	1.74039	0.86	0.721
Osteoclast	evm.TU.ctg57.71	SRGN	4.57266e-254	1.73931	0.331	0.058
Osteoclast	evm.TU.ctg117.28	PDHA1	1.25016e-91	1.73554	0.293	0.103
Pericytes	evm.TU.ctg2.789	ACTN1	7.27579e-80	1.73061	0.585	0.281
Moncyte/Macrophage	evm.TU.ctg121.37	Fosb	1.14251e-63	1.72942	0.349	0.148
Pericytes	evm.TU.ctg17.80	SQOR	9.91107e-62	1.72416	0.28	0.08
Osteoclast	evm.TU.ctg2.22	ATP5MG	7.21027e-87	1.71909	0.266	0.091
Osteoclast	evm.TU.ctg9.389	USP53	4.71835e-89	1.71907	0.264	0.088
Pericytes	evm.TU.ctg66.88	Col4a1	1.22152e-195	1.71897	1	0.686
Mesenchymal cells	evm.TU.ctg15.348	Tnn	0	3.59614	0.43	0.089
Osteoclast	evm.TU.ctg84.400	Rnasek	7.45764e-138	1.71838	0.507	0.218
Endothelial cells	evm.TU.ctg60.10	PKN1	0	1.71701	0.527	0.372
Osteoclast	evm.TU.ctg67.111	ACAA2	1.05094e-191	1.71205	0.612	0.255
Endothelial cells	evm.TU.ctg71.3	EHMT1	1.14829e-48	1.70733	0.273	0.227
Endothelial cells	evm.TU.ctg103.17	HTATSF1	2.14643e-244	1.70677	0.57	0.531
Chondrocytes	evm.TU.ctg27.110	PLCD1	0	1.70552	0.47	0.103
Moncyte/Macrophage	evm.TU.ctg24.248	Fosl2	1.72318e-93	1.70509	0.263	0.072
Chondrocytes	evm.TU.ctg38.38	IKBIP	6.51425e-221	0.588799	0.684	0.344
Endothelial cells	evm.TU.ctg38.36	Tmpo	1.80235e-107	1.70135	0.314	0.219
Pericytes	evm.TU.ctg42.113	Map1b	1.52998e-154	1.70056	0.838	0.363
Osteoclast	evm.TU.ctg30.368	ATP5F1B	0	1.69778	0.981	0.718
Mesenchymal cells	evm.TU.ctg143.76	FDPS	0	1.6966	0.771	0.437
Pericytes	evm.TU.ctg114.25	CCN2	6.80701e-57	1.69185	0.296	0.094
Endothelial cells	evm.TU.ctg79.240	ANXA2	0	1.69058	0.59	0.499
Osteoblasts	evm.TU.ctg52.242	GCAT	9.95595e-118	1.69037	0.256	0.115
Osteoblasts	evm.TU.ctg46.190	Cadm1	0	1.68999	0.488	0.194
Osteoblasts	evm.TU.ctg239.24	TRIP6	2.56765e-267	1.68987	0.453	0.198
Chondrocytes	evm.TU.ctg180.13	KDELR1	1.71498e-273	0.714824	0.597	0.257
Endothelial cells	evm.TU.ctg21.242	LAMA4	0	1.68754	0.578	0.434
Chondrocytes	evm.TU.ctg14.27	CACNA2D1	0	1.68734	0.495	0.115
Endothelial cells	evm.TU.ctg6.172	Arl4a	9.91126e-129	1.68685	0.381	0.287
Endothelial cells	evm.TU.ctg198.44	Plec	1.07751e-263	1.68645	0.583	0.5
Chondrocytes	evm.TU.ctg13.19	SOAT2	0	1.6849	0.429	0.101
Mesenchymal cells	evm.TU.ctg9.196	PPM1K	7.09131e-250	1.68451	0.279	0.072
Osteoclast	evm.TU.ctg80.34	ATP5F1C	0	1.68178	0.955	0.622
Chondrocytes	evm.TU.ctg115.31	PPDPF	0	1.68013	0.684	0.177
Chondrocytes	evm.TU.ctg30.352	LRP1	0	1.67744	0.726	0.237
Pericytes	evm.TU.ctg66.89	COL4A2	1.70338e-178	1.67619	0.962	0.452
Unknown	evm.TU.ctg71.343	GGTA1	1.14924e-08	1.67514	0.488	0.174
Endothelial cells	evm.TU.ctg5.227	WWC2	2.72764e-42	1.6741	0.27	0.232
Mesenchymal cells	evm.TU.ctg12.176	ROBO1	0	1.67322	0.37	0.095
Osteoclast	evm.TU.ctg164.123	GMFG	0	1.67277	0.909	0.33
Endothelial cells	evm.TU.ctg192.5	PLS3	3.6432e-87	1.67012	0.341	0.269
Osteoclast	evm.TU.ctg46.257	ATP5MG	0	1.66985	0.996	0.873
Mesenchymal cells	evm.TU.ctg46.153	NCAM1	0	2.05596	0.466	0.126
Pericytes	evm.TU.ctg20.97	ITGA2	1.4891e-156	1.666	0.825	0.319
Osteoclast	evm.TU.ctg64.29	ATOX1	9.35947e-254	1.66485	0.898	0.54
Osteoclast	evm.TU.ctg30.271	Tmbim4	0	1.6646	0.965	0.663
Unknown	evm.TU.ctg198.66	Gpihbp1	1.46641e-16	1.66338	0.814	0.298
Mesenchymal cells	evm.TU.ctg54.172	EFEMP2	6.32686e-148	0.515855	0.688	0.349
Mesenchymal cells	evm.TU.ctg60.390	P4HA2	2.03668e-299	1.04961	0.883	0.545
Osteoclast	evm.TU.ctg31.122	ASL	1.09659e-124	1.65632	0.352	0.116
Moncyte/Macrophage	evm.TU.ctg9.130	RBPJ	2.30686e-143	1.65631	0.617	0.267
Endothelial cells	evm.TU.ctg68.303	DST	5.48501e-138	1.65526	0.48	0.421
Mesenchymal cells	evm.TU.ctg25.356	MAP1A	0	1.65449	0.604	0.207
Chondrocytes	evm.TU.ctg24.199	GFPT1	4.27686e-232	0.650633	0.658	0.32
Chondrocytes	evm.TU.ctg26.463	TIPARP	0	1.65005	0.738	0.24
Chondrocytes	evm.TU.ctg56.123	CPPED1	0	1.64499	0.512	0.121
Chondrocytes	evm.TU.ctg34.131	MAP1LC3A	0	1.64374	0.917	0.556
Chondrocytes	evm.TU.ctg84.769	SEPTIN4	0	1.64317	0.379	0.078
Osteoclast	evm.TU.ctg64.326	UQCR11	1.38145e-130	1.64264	0.528	0.246
Moncyte/Macrophage	evm.TU.ctg163.34	ARPC1B	2.92695e-185	1.64245	0.731	0.321
Endothelial cells	evm.TU.ctg45.181	KIF20B	1.85449e-48	1.64166	0.32	0.274
Chondrocytes	evm.TU.ctg15.666	UBE4B	0	1.63232	0.371	0.08
Osteoclast	evm.TU.ctg23.20	ATP5MG	2.02252e-108	1.63132	0.412	0.172
Moncyte/Macrophage	evm.TU.ctg15.765	SDCCAG8	1.16042e-67	1.62968	0.269	0.092
Osteoblasts	evm.TU.ctg13.106	DCN	0	1.62956	0.969	0.51
Osteoclast	evm.TU.ctg70.154	GPX1	9.55482e-186	1.62818	0.584	0.228
Mesenchymal cells	evm.TU.ctg60.170	SPC24	9.12268e-222	0.807906	0.644	0.306
Osteoclast	evm.TU.ctg70.25	PDHB	4.35071e-74	1.62214	0.29	0.115
Osteoclast	evm.TU.ctg198.35	CYC1	3.25322e-236	1.6176	0.785	0.406
Moncyte/Macrophage	evm.TU.ctg2.351	ZEB2	1.18052e-70	1.61606	0.322	0.119
Endothelial cells	evm.TU.ctg134.30	NASP	6.77171e-193	1.61512	0.463	0.354
Chondrocytes	evm.TU.ctg19.209	UTP23	0	1.61375	0.374	0.093
Osteoblasts	evm.TU.ctg239.15	MOSPD3	0	1.61309	0.61	0.282
Moncyte/Macrophage	evm.TU.ctg76.37	GALNS	2.36132e-170	1.61231	0.693	0.3
Osteoclast	evm.TU.ctg178.20	SLC25A6	3.315e-72	1.60645	0.301	0.125
Endothelial cells	evm.TU.ctg19.235	FABP4	0	4.50446	0.405	0.068
Endothelial cells	evm.TU.ctg98.174	Sox4	0	1.60154	0.649	0.579
Endothelial cells	evm.TU.ctg60.133	DNMT1	5.41588e-199	1.59777	0.515	0.445
Osteoclast	evm.TU.ctg31.299	Abca3	7.94814e-155	1.59386	0.589	0.275
Osteoclast	evm.TU.ctg130.14	SNX8	7.40378e-135	1.59275	0.529	0.244
Osteoclast	evm.TU.ctg134.43	NSUN4	0	1.587	0.941	0.623
Endothelial cells	evm.TU.ctg22.122	AFDN	0	2.78268	0.684	0.348
Mesenchymal cells	evm.TU.ctg10.56	FN1	0	1.58563	0.806	0.331
Chondrocytes	evm.TU.ctg31.44	Srrm3	0	1.58496	0.963	0.781
Unknown	evm.TU.ctg3.212	CDH5	1.06957e-09	1.58439	0.651	0.26
Endothelial cells	evm.TU.ctg57.42	JMJD1C	0	1.58337	0.675	0.639
Endothelial cells	evm.TU.ctg15.801	AHCTF1	4.23471e-25	1.58295	0.257	0.234
Osteoclast	evm.TU.ctg70.166	NDUFAF3	1.09129e-163	1.58214	0.637	0.315
Chondrocytes	evm.TU.ctg71.232	AK1	0	0.786294	0.529	0.193
Chondrocytes	evm.TU.ctg81.57	PFDN4	0	0.839504	0.839	0.505
Endothelial cells	evm.TU.ctg15.838	LBR	1.37805e-74	1.57495	0.254	0.174
Endothelial cells	evm.TU.ctg18.138	GALNT1	6.72704e-44	1.57357	0.29	0.252
Osteoblasts	evm.TU.ctg94.17	TENT5A	0	1.57341	0.797	0.345
Chondrocytes	evm.TU.ctg9.167	ADGRA3	0	1.57316	0.274	0.057
Pericytes	evm.TU.ctg60.20	Palm3	1.82674e-144	2.1943	0.431	0.097
Pericytes	evm.TU.ctg42.146	ENC1	2.34408e-52	1.5715	0.312	0.108
Endothelial cells	evm.TU.ctg35.186	CNOT6L	2.04576e-58	1.56912	0.28	0.221
Chondrocytes	evm.TU.ctg13.22	ITGB7	0	1.56871	0.267	0.051
Chondrocytes	evm.TU.ctg3.91	ATXN1L	0	1.56867	0.37	0.079
Unknown	evm.TU.ctg68.299	COL21A1	2.31104e-09	1.56744	0.442	0.134
Moncyte/Macrophage	evm.TU.ctg164.155	BLVRB	8.415e-88	1.56311	0.704	0.429
Endothelial cells	evm.TU.ctg5.8	TACC1	0	1.5594	0.664	0.611
Endothelial cells	evm.TU.ctg13.186	NAP1L1	0	1.55775	0.839	0.772
Chondrocytes	evm.TU.ctg3.29	Lrp3	0	1.55584	0.338	0.083
Endothelial cells	evm.TU.ctg4.404	FOXN2	3.33403e-28	1.55185	0.257	0.229
NK cell	evm.TU.ctg10.110	Tuba4a	9.44291e-247	6.84502	0.354	0.02
Chondrocytes	evm.TU.ctg9.190	IBSP	0	1.55024	0.994	0.602
Endothelial cells	evm.TU.ctg24.47	VAMP5	1.03196e-227	1.54672	0.552	0.493
Osteoblasts	evm.TU.ctg54.172	EFEMP2	3.15347e-260	0.775261	0.676	0.343
Mesenchymal cells	evm.TU.ctg125.7	ARHGAP28	0	1.54587	0.589	0.179
Chondrocytes	evm.TU.ctg60.43	NFIX	0	1.54452	0.434	0.11
Osteoblasts	evm.TU.ctg8.341	F2	1.03989e-161	1.54339	0.311	0.133
Endothelial cells	evm.TU.ctg22.16	SYNE1	2.32794e-27	1.54284	0.259	0.229
Endothelial cells	evm.TU.ctg54.43	AHNAK	1.3921e-36	1.54275	0.315	0.29
Chondrocytes	evm.TU.ctg207.15	MIF	0	1.54047	0.986	0.941
Osteoclast	evm.TU.ctg44.172	SIK1	5.02793e-235	1.98494	0.444	0.113
Pericytes	evm.TU.ctg57.35	ARID5B	1.68388e-57	1.53874	0.399	0.155
Moncyte/Macrophage	evm.TU.ctg142.2	ATP6V0B	9.36348e-114	1.5387	0.526	0.225
Endothelial cells	evm.TU.ctg68.220	FKBP5	1.13371e-38	1.53842	0.255	0.212
Moncyte/Macrophage	evm.TU.ctg44.180	PDXK	4.80289e-63	1.53707	0.381	0.177
Endothelial cells	evm.TU.ctg144.97	VPS45	2.69965e-285	1.53678	0.545	0.411
Osteoblasts	evm.TU.ctg12.143	EURL	5.01846e-199	1.53381	0.362	0.153
Moncyte/Macrophage	evm.TU.ctg163.46	BRI3	3.94947e-50	1.53248	0.302	0.132
Mesenchymal cells	evm.TU.ctg6.73	CYP51A1	0	1.53205	0.622	0.283
Chondrocytes	evm.TU.ctg7.362	EEF1AKMT1	0	1.53156	0.33	0.07
Chondrocytes	evm.TU.ctg15.696		0	1.5308	0.291	0.062
Mesenchymal cells	evm.TU.ctg23.112	CMBL	1.51954e-243	1.52804	0.31	0.088
Endothelial cells	evm.TU.ctg55.233	PUM1	8.09507e-50	1.52772	0.337	0.307
Endothelial cells	evm.TU.ctg84.534	YWHAE	1.54746e-38	1.52769	0.3	0.271
Osteoclast	evm.TU.ctg144.97	VPS45	1.58102e-264	1.52766	0.87	0.442
Moncyte/Macrophage	evm.TU.ctg164.123	GMFG	1.89717e-223	1.52639	0.867	0.339
Pericytes	evm.TU.ctg13.19	SOAT2	2.26416e-60	1.52455	0.404	0.154
Chondrocytes	evm.TU.ctg144.107	H2ac18	0	1.52426	0.746	0.317
Chondrocytes	evm.TU.ctg67.32	LMAN1	0	1.34059	0.972	0.642
Pericytes	evm.TU.ctg84.421	ENO3	3.38427e-25	1.52256	0.303	0.152
Mesenchymal cells	evm.TU.ctg147.9	WFDC2	0	1.52034	0.674	0.29
Moncyte/Macrophage	evm.TU.ctg29.36	HSPD1	9.70936e-113	1.52029	0.758	0.54
Chondrocytes	evm.TU.ctg68.88	Yipf3	0	1.51877	0.625	0.167
Chondrocytes	evm.TU.ctg79.221	C2CD4A	0	1.5179	0.279	0.054
Osteoclast	evm.TU.ctg9.192	SPP1	4.52e-292	1.5175	0.478	0.108
Chondrocytes	evm.TU.ctg13.113	Atp2b1	0	1.51726	0.906	0.474
Endothelial cells	evm.TU.ctg25.443	BAZ1A	2.60745e-275	1.51656	0.56	0.452
NK cell	evm.TU.ctg22.51	EZR	4.50302e-07	1.51445	0.513	0.545
Osteoclast	evm.TU.ctg4.443	CCDC88A	0	1.57898	0.971	0.642
Endothelial cells	evm.TU.ctg54.42	AHNAK	1.39388e-35	1.51201	0.31	0.285
Chondrocytes	evm.TU.ctg114.25	CCN2	0	1.51127	0.276	0.06
Osteoclast	evm.TU.ctg14.287	CYCS	2.69992e-166	1.51089	0.704	0.396
Osteoclast	evm.TU.ctg76.234	UQCRFS1	7.44105e-197	1.5092	0.758	0.416
Chondrocytes	evm.TU.ctg30.232	FRS2	0	1.50787	0.309	0.066
Osteoblasts	evm.TU.ctg44.16	PLS1	0	1.50717	0.568	0.228
Mesenchymal cells	evm.TU.ctg60.389	PDLIM4	0	1.50586	0.547	0.198
Endothelial cells	evm.TU.ctg84.266	Pmp22	2.54835e-71	1.49962	0.296	0.225
Chondrocytes	evm.TU.ctg4.443	CCDC88A	0	0.983597	0.928	0.599
Pericytes	evm.TU.ctg17.101	FERMT2	3.174e-99	1.36636	0.836	0.508
Chondrocytes	evm.TU.ctg44.51	COPB2	1.13291e-209	0.650141	0.779	0.452
Osteoclast	evm.TU.ctg116.15	MORC3	7.2166e-93	1.49685	0.355	0.142
Mesenchymal cells	evm.TU.ctg232.13	EBP	0	1.49682	0.654	0.282
Chondrocytes	evm.TU.ctg42.109	SERF1	0	1.49537	0.569	0.148
Endothelial cells	evm.TU.ctg70.171	PRKAR2A	3.85002e-29	1.49431	0.251	0.222
Chondrocytes	evm.TU.ctg19.149	CTHRC1	0	1.39331	0.45	0.123
Moncyte/Macrophage	evm.TU.ctg11.96	ERMP1	2.25911e-106	1.49273	0.277	0.071
Osteoblasts	evm.TU.ctg73.49	TMEM59	0	1.49158	0.794	0.406
Chondrocytes	evm.TU.ctg112.50	IMPA1	0	1.49145	0.403	0.098
Moncyte/Macrophage	evm.TU.ctg19.277	LY96	4.89472e-142	1.49005	0.524	0.172
Endothelial cells	evm.TU.ctg220.59	CLIC1	3.14698e-224	1.48919	0.537	0.462
Mesenchymal cells	evm.TU.ctg6.202	Twist1	6.28329e-174	1.4889	0.266	0.085
Moncyte/Macrophage	evm.TU.ctg14.270	SNX10	0	1.48834	0.593	0.131
Moncyte/Macrophage	evm.TU.ctg164.26	IGFLR1	4.8459e-66	1.48814	0.253	0.083
Pericytes	evm.TU.ctg62.156	APBB1IP	1.02098e-117	1.48645	0.579	0.188
Endothelial cells	evm.TU.ctg12.211	PROS1	1.0716e-51	1.48335	0.299	0.248
Endothelial cells	evm.TU.ctg14.74	KMT2E	1.15535e-177	1.48247	0.534	0.498
Pericytes	evm.TU.ctg44.243	COL18A1	1.04958e-157	1.48199	0.924	0.412
Endothelial cells	evm.TU.ctg15.322	RASAL2	5.04553e-52	1.47827	0.376	0.359
Mesenchymal cells	evm.TU.ctg85.273	IQGAP2	1.019e-269	1.4757	0.382	0.119
Mesenchymal cells	evm.TU.ctg90.88	AGBL3	0	1.47386	0.958	0.719
Osteoclast	evm.TU.ctg44.104	DNAJC13	1.65056e-139	1.4733	0.473	0.182
Moncyte/Macrophage	evm.TU.ctg45.103	RASSF4	0	3.20677	0.359	0.033
Mesenchymal cells	evm.TU.ctg19.357	ASPH	0	1.47191	0.672	0.327
Mesenchymal cells	evm.TU.ctg44.65	MRAS	6.09687e-255	1.10275	0.664	0.341
Chondrocytes	evm.TU.ctg4.250	Fam98a	9.687e-237	0.67496	0.597	0.275
Moncyte/Macrophage	evm.TU.ctg60.204	STXBP2	9.39456e-74	1.46824	0.332	0.124
Osteoclast	evm.TU.ctg55.127	RCAN3	7.64654e-119	1.46719	0.482	0.207
Chondrocytes	evm.TU.ctg5.149	MICU3	0	1.46714	0.321	0.074
Osteoclast	evm.TU.ctg57.149	VDAC2	1.16115e-79	1.46496	0.365	0.166
Osteoblasts	evm.TU.ctg237.1	A2M	1.23081e-281	1.46179	0.503	0.218
Unknown	evm.TU.ctg84.311	MYH10	3.18328e-06	1.46096	0.605	0.338
Chondrocytes	evm.TU.ctg86.14	EGLN1	0	1.46027	0.704	0.24
Mesenchymal cells	evm.TU.ctg10.150	ACSL3	1.24228e-294	1.44166	0.555	0.234
Moncyte/Macrophage	evm.TU.ctg21.228	AMD1	1.27941e-82	1.45859	0.362	0.137
Endothelial cells	evm.TU.ctg15.426	SPEN	1.73073e-82	1.45725	0.476	0.473
Chondrocytes	evm.TU.ctg24.126	UGP2	0	1.45681	0.487	0.117
Mesenchymal cells	evm.TU.ctg84.311	MYH10	0	1.45673	0.686	0.287
Osteoblasts	evm.TU.ctg35.176	ANTXR2	1.6543e-196	1.45562	0.37	0.158
Osteoblasts	evm.TU.ctg46.382	NUCB2	5.7236e-278	0.851079	0.813	0.493
Mesenchymal cells	evm.TU.ctg15.477	MMP23	8.18254e-306	1.45497	0.631	0.284
Endothelial cells	evm.TU.ctg54.44	AHNAK	6.35832e-17	1.45365	0.268	0.258
Pericytes	evm.TU.ctg14.176	SEPTIN7	1.73606e-113	1.45244	0.848	0.572
Moncyte/Macrophage	evm.TU.ctg46.95	FDX1	3.04986e-61	1.45103	0.484	0.251
Endothelial cells	evm.TU.ctg19.132	UBR5	1.22907e-48	1.44799	0.343	0.314
Osteoclast	evm.TU.ctg24.249	Rpl13	2.7753e-73	1.44792	0.271	0.102
Chondrocytes	evm.TU.ctg117.26	SH3KBP1	0	1.44649	0.591	0.159
Moncyte/Macrophage	evm.TU.ctg64.127	GNPDA1	3.25725e-85	1.4464	0.444	0.187
Moncyte/Macrophage	evm.TU.ctg158.2	SERPINB1	3.42523e-68	1.44629	0.267	0.089
Osteoclast	evm.TU.ctg31.275	NDUFAB1	3.56362e-252	1.4462	0.887	0.548
Moncyte/Macrophage	evm.TU.ctg19.118	PABPC1	3.47716e-183	1.4447	0.889	0.583
Osteoclast	evm.TU.ctg199.21	IDH3G	1.55945e-206	1.44396	0.804	0.465
Osteoclast	evm.TU.ctg180.40	FTL	0	1.44329	0.996	0.912
Osteoclast	evm.TU.ctg70.177	UQCRC1	3.15551e-216	1.44243	0.837	0.505
Mesenchymal cells	evm.TU.ctg6.130	Dlx5	0	2.33469	0.402	0.082
Moncyte/Macrophage	evm.TU.ctg69.43	Bri3bp	7.55985e-49	1.44156	0.304	0.137
Moncyte/Macrophage	evm.TU.ctg15.702	TNFRSF1B	4.74977e-45	1.44112	0.381	0.192
Moncyte/Macrophage	evm.TU.ctg26.2	ATG3	5.09423e-94	1.44063	0.405	0.151
Moncyte/Macrophage	evm.TU.ctg6.204	POLR1F	1.00452e-72	1.43965	0.466	0.228
Endothelial cells	evm.TU.ctg15.173	Ppp2r5a	1.38185e-23	1.43934	0.287	0.278
Endothelial cells	evm.TU.ctg94.35	PHIP	9.79039e-66	1.43545	0.398	0.371
Chondrocytes	evm.TU.ctg46.175		0	1.43356	0.281	0.057
Moncyte/Macrophage	evm.TU.ctg36.187	DOCK7	1.68762e-104	1.43355	0.584	0.289
Mesenchymal cells	evm.TU.ctg30.352	LRP1	7.80187e-284	1.4312	0.629	0.28
Endothelial cells	evm.TU.ctg168.25	CTSH	2.12189e-81	1.42851	0.355	0.289
Osteoblasts	evm.TU.ctg30.381	CNPY2	0	1.42819	0.939	0.606
Osteoclast	evm.TU.ctg69.121	Vps29	2.46597e-123	1.42587	0.526	0.242
Mesenchymal cells	evm.TU.ctg49.35	IDI1	2.94047e-302	1.4237	0.509	0.192
Osteoblasts	evm.TU.ctg121.87	CCDC9	3.01042e-193	1.42273	0.376	0.166
Pericytes	evm.TU.ctg13.160	PPP1R12A	3.91487e-112	1.42192	0.865	0.579
Endothelial cells	evm.TU.ctg15.220	CENPF	7.93505e-43	1.4205	0.313	0.259
Osteoclast	evm.TU.ctg47.113	TBC1D9	5.81611e-113	1.41966	0.291	0.086
Osteoclast	evm.TU.ctg6.159	NDUFA4	0	1.41853	0.984	0.778
Chondrocytes	evm.TU.ctg75.23	NANS	2.38822e-206	0.634362	0.811	0.492
Chondrocytes	evm.TU.ctg152.41	GDF1	0	1.41787	0.414	0.091
Endothelial cells	evm.TU.ctg12.251	COL8A1	9.80318e-58	1.4172	0.256	0.183
Mesenchymal cells	evm.TU.ctg60.43	NFIX	1.24856e-173	1.41621	0.355	0.141
Endothelial cells	evm.TU.ctg25.357	TP53BP1	6.52906e-24	1.41556	0.325	0.331
Osteoblasts	evm.TU.ctg218.8	RABAC1	0	1.41536	0.991	0.799
Endothelial cells	evm.TU.ctg91.18	EXOC1	3.77941e-25	1.41412	0.311	0.305
Mesenchymal cells	evm.TU.ctg3.29	Lrp3	1.1178e-107	1.41363	0.26	0.11
Chondrocytes	evm.TU.ctg44.37	SLC25A36	0	1.41273	0.539	0.149
Osteoclast	evm.TU.ctg241.7	MGST3	3.45809e-290	1.41179	0.964	0.695
Mesenchymal cells	evm.TU.ctg22.62	ACAT2	1.73592e-269	1.41123	0.46	0.174
Osteoblasts	evm.TU.ctg70.236	EXOSC7	0	1.4112	0.998	0.902
Endothelial cells	evm.TU.ctg145.45	H1-4	1.91517e-11	1.41096	0.34	0.367
Osteoclast	evm.TU.ctg171.16	SEPTIN6	3.51765e-80	1.40738	0.347	0.148
Endothelial cells	evm.TU.ctg31.62	BAZ1B	3.03466e-90	1.40678	0.45	0.427
Chondrocytes	evm.TU.ctg26.399	GOLIM4	0	1.40389	0.885	0.452
Moncyte/Macrophage	evm.TU.ctg100.30	CST3	6.63921e-128	2.4346	0.603	0.284
Endothelial cells	evm.TU.ctg19.510	MTSS1	7.82527e-85	1.4026	0.342	0.262
Endothelial cells	evm.TU.ctg47.233	BLTP1	3.64787e-34	1.40246	0.348	0.338
Mesenchymal cells	evm.TU.ctg52.273	WNT5B	0	2.39313	0.419	0.1
Endothelial cells	evm.TU.ctg4.398	MSH6	2.45554e-17	1.40193	0.25	0.238
Unknown	evm.TU.ctg4.436	SPTBN1	1.15961e-12	1.40029	0.93	0.737
Endothelial cells	evm.TU.ctg211.17	CAVIN3	4.47169e-211	1.39947	0.569	0.539
Osteoblasts	evm.TU.ctg11.80	_	4.77182e-131	1.39818	0.333	0.166
Osteoclast	evm.TU.ctg64.339	NDUFS7	4.89326e-294	1.39783	0.954	0.696
Chondrocytes	evm.TU.ctg64.377	CDC34	0	1.39388	0.618	0.186
Chondrocytes	evm.TU.ctg64.193	SRA1	3.37177e-265	0.707875	0.546	0.229
Osteoclast	evm.TU.ctg25.50	ATP5MJ	0	1.39321	0.978	0.749
Chondrocytes	evm.TU.ctg146.22	ADAMTS2	0	1.39149	0.866	0.291
Endothelial cells	evm.TU.ctg24.457	ROCK2	1.67579e-196	1.39131	0.559	0.515
Osteoclast	evm.TU.ctg2.23	COX7A2	5.38348e-160	1.39025	0.747	0.427
Moncyte/Macrophage	evm.TU.ctg55.16	SDHB	2.59979e-173	1.39004	0.83	0.512
Chondrocytes	evm.TU.ctg15.509	PRXL2B	0	1.38621	0.39	0.098
Osteoclast	evm.TU.ctg135.52	NDUFB10	0	1.38514	0.996	0.851
Chondrocytes	evm.TU.ctg36.143	WLS	0	1.38405	0.32	0.076
Endothelial cells	evm.TU.ctg7.273	Hmgb1	0	1.38179	0.902	0.875
Endothelial cells	evm.TU.ctg87.30	Cyfip1	5.58603e-19	1.38003	0.287	0.285
Chondrocytes	evm.TU.ctg100.92	DSTN	0	1.37933	0.949	0.618
Unknown	evm.TU.ctg43.95	UTRN	2.83614e-11	1.37804	0.93	0.682
Osteoclast	evm.TU.ctg14.232	PLEKHA8	3.90312e-39	1.37781	0.32	0.185
Osteoclast	evm.TU.ctg4.507	CHCHD5	7.22043e-95	1.37645	0.476	0.232
Osteoclast	evm.TU.ctg64.360	CFD	5.91192e-202	1.3754	0.436	0.126
Chondrocytes	evm.TU.ctg10.56	FN1	0	1.37508	0.857	0.29
Pericytes	evm.TU.ctg59.44	SYTL2	2.04158e-40	1.37305	0.285	0.106
Chondrocytes	evm.TU.ctg17.106	BMP4	9.41598e-214	1.37302	0.252	0.076
Endothelial cells	evm.TU.ctg76.27	ANKRD11	2.32569e-264	1.37197	0.667	0.664
Chondrocytes	evm.TU.ctg60.155	SLC44A2	0	1.37081	0.385	0.075
Moncyte/Macrophage	evm.TU.ctg26.19	NAA50	7.42742e-66	1.37013	0.272	0.095
Osteoclast	evm.TU.ctg19.505	TMEM65	1.99736e-85	1.36958	0.487	0.258
Chondrocytes	evm.TU.ctg11.179	ZFAND5	0	1.36954	0.841	0.43
Osteoclast	evm.TU.ctg52.155	NDUFA6	1.84457e-272	1.36953	0.951	0.689
Osteoclast	evm.TU.ctg84.80	CISD3	2.7427e-56	1.36686	0.312	0.149
Moncyte/Macrophage	evm.TU.ctg11.145	DOCK8	1.86227e-232	2.00024	0.388	0.072
Osteoclast	evm.TU.ctg164.27	U2AF1L4	6.5893e-89	1.36625	0.396	0.173
Moncyte/Macrophage	evm.TU.ctg84.792	MRPS23	6.85472e-68	1.36464	0.296	0.106
Chondrocytes	evm.TU.ctg9.386	SEC24D	1.17725e-278	0.821659	0.521	0.206
Moncyte/Macrophage	evm.TU.ctg92.1	HEXB	1.75627e-83	1.36137	0.586	0.303
Endothelial cells	evm.TU.ctg13.125	CEP290	5.63322e-10	1.36109	0.281	0.295
Endothelial cells	evm.TU.ctg4.244	BIRC6	3.23894e-59	1.36089	0.422	0.421
Pericytes	evm.TU.ctg85.283	HMGCR	1.70304e-45	1.35889	0.493	0.249
Chondrocytes	evm.TU.ctg238.3	FAN1	0	1.35822	0.349	0.08
Osteoclast	evm.TU.ctg37.66	SHTN1	0	2.44087	0.377	0.062
Endothelial cells	evm.TU.ctg2.535	calm	0	1.35777	0.983	0.983
Endothelial cells	evm.TU.ctg4.488	Ranbp2	1.31618e-20	1.35497	0.314	0.316
Chondrocytes	evm.TU.ctg31.74	METTL27	0	1.35421	0.381	0.095
Osteoclast	evm.TU.ctg57.150	COMTD1	3.47656e-101	1.35322	0.412	0.171
Endothelial cells	evm.TU.ctg64.266	MACROH2A1	6.99025e-104	1.35154	0.47	0.456
Endothelial cells	evm.TU.ctg143.77	ASH1L	4.44326e-65	1.351	0.485	0.513
Osteoblasts	evm.TU.ctg21.206	CD164	1.16997e-140	1.3475	0.345	0.168
Mesenchymal cells	evm.TU.ctg26.305	ATP11B	1.82802e-196	1.34631	0.35	0.126
Moncyte/Macrophage	evm.TU.ctg84.431	C1QBP	1.73546e-79	1.34599	0.392	0.158
Unknown	evm.TU.ctg114.6	ARHGAP18	3.243e-06	1.34588	0.512	0.24
Chondrocytes	evm.TU.ctg2.81	SESTD1	0	1.3458	0.274	0.059
Endothelial cells	evm.TU.ctg30.64	SMARCD1	9.7449e-40	1.3442	0.346	0.335
Pericytes	evm.TU.ctg169.8	tpm1	9.10806e-125	1.34379	0.939	0.746
Chondrocytes	evm.TU.ctg2.64	FRZB	0	4.66366	0.326	0.011
Mesenchymal cells	evm.TU.ctg26.102	MYLK	0	1.33946	0.489	0.162
Moncyte/Macrophage	evm.TU.ctg17.207	Mthfd1	1.75398e-81	1.3376	0.256	0.074
Unknown	evm.TU.ctg98.174	Sox4	1.38641e-07	1.33648	0.791	0.607
Mesenchymal cells	evm.TU.ctg8.176	Rcn1	8.2921e-204	0.913687	0.71	0.397
Endothelial cells	evm.TU.ctg68.278	PSMB9	4.43727e-206	1.33396	0.302	0.139
Osteoclast	evm.TU.ctg30.413	Bloc1s1	6.06718e-227	1.33376	0.886	0.564
Pericytes	evm.TU.ctg62.58	RSU1	7.49949e-34	1.33249	0.309	0.133
Osteoclast	evm.TU.ctg4.61	COX5B	0	1.33222	0.994	0.874
Moncyte/Macrophage	evm.TU.ctg108.37	ATP6V1B2	9.95561e-161	1.32976	0.45	0.126
Chondrocytes	evm.TU.ctg13.97	NUDT4	0	1.32964	0.848	0.474
Osteoclast	evm.TU.ctg197.22	EIF1	9.53451e-295	1.32804	0.979	0.795
Moncyte/Macrophage	evm.TU.ctg43.130	PBDC1	7.96047e-72	1.32764	0.343	0.129
Pericytes	evm.TU.ctg6.101	TFPI2	2.92841e-62	1.3261	0.258	0.068
NK cell	evm.TU.ctg257.15	Rps27	6.137e-50	1.32559	0.942	0.938
Endothelial cells	evm.TU.ctg17.204	SYNE2	0	3.10194	0.508	0.196
Endothelial cells	evm.TU.ctg122.15	THOC2	1.6854e-174	1.32241	0.585	0.589
Mesenchymal cells	evm.TU.ctg58.16	MORC4	7.85927e-157	1.32235	0.273	0.095
Endothelial cells	evm.TU.ctg25.77	RCOR1	1.43116e-12	1.32086	0.257	0.257
Osteoclast	evm.TU.ctg13.40	ATP5MC2	6.22315e-299	1.31999	0.975	0.778
Mesenchymal cells	evm.TU.ctg5.179	FAT1	7.09703e-271	1.31979	0.621	0.274
Mesenchymal cells	evm.TU.ctg8.89	SERPINH1	1.75255e-207	1.02311	0.659	0.348
Endothelial cells	evm.TU.ctg42.79	ERBIN	1.11505e-18	1.31903	0.259	0.243
Pericytes	evm.TU.ctg185.17	MXRA5	6.85073e-125	2.37938	0.413	0.103
Moncyte/Macrophage	evm.TU.ctg130.14	SNX8	1.00931e-81	1.31786	0.508	0.248
Chondrocytes	evm.TU.ctg8.89	SERPINH1	5.08854e-166	0.454195	0.642	0.333
Endothelial cells	evm.TU.ctg7.246	PDS5B	1.73681e-09	1.31466	0.257	0.263
Chondrocytes	evm.TU.ctg98.50	SSR1	2.46466e-175	0.454311	0.608	0.303
Chondrocytes	evm.TU.ctg30.253	MDM2	0	1.31307	0.688	0.349
Endothelial cells	evm.TU.ctg36.35	CCN1	4.77035e-07	1.30966	0.25	0.257
Endothelial cells	evm.TU.ctg71.149	SETX	5.33265e-36	1.30933	0.402	0.421
Mesenchymal cells	evm.TU.ctg2.242	IFIH1	1.1308e-215	1.30776	0.307	0.092
NK cell	evm.TU.ctg7.103	TPT1	1.21454e-74	1.30697	0.987	0.95
Moncyte/Macrophage	evm.TU.ctg44.104	DNAJC13	1.53298e-109	1.3061	0.484	0.185
Osteoclast	evm.TU.ctg54.249	NDUFS8	0	1.30571	0.988	0.844
Chondrocytes	evm.TU.ctg94.56	COL12A1	0	1.30312	0.854	0.292
Chondrocytes	evm.TU.ctg94.17	TENT5A	0	1.30117	0.813	0.326
Osteoclast	evm.TU.ctg24.66	SUCLG1	9.7776e-137	1.30051	0.644	0.34
Endothelial cells	evm.TU.ctg17.46	TRPM7	2.83712e-09	1.30035	0.258	0.263
Osteoclast	evm.TU.ctg24.138	AFTPH	7.04191e-66	1.29989	0.305	0.13
Pericytes	evm.TU.ctg66.3	DZIP1	2.37395e-74	1.6516	0.525	0.22
Osteoclast	evm.TU.ctg10.181	MFF	1.04966e-143	1.29822	0.76	0.461
Moncyte/Macrophage	evm.TU.ctg81.21	PTPN1	2.88038e-60	1.29788	0.251	0.086
Chondrocytes	evm.TU.ctg43.59	HEBP2	0	1.29649	0.486	0.134
Pericytes	evm.TU.ctg88.22	JAG1	8.85398e-111	1.85054	0.401	0.1
Osteoclast	evm.TU.ctg67.147	ATP5F1A	0	1.29383	0.993	0.83
Endothelial cells	evm.TU.ctg46.259	KMT2A	1.35859e-43	1.29309	0.406	0.408
Pericytes	evm.TU.ctg82.11	RARRES2	1.48937e-106	1.293	0.892	0.525
Chondrocytes	evm.TU.ctg210.17	sec61g	1.16345e-250	0.625586	0.865	0.566
Osteoclast	evm.TU.ctg86.44	TOMM20	2.26187e-50	1.28914	0.322	0.165
Osteoblasts	evm.TU.ctg14.233	FKBP14	0	1.45999	0.558	0.259
Moncyte/Macrophage	evm.TU.ctg143.110	GPATCH4	7.91307e-72	1.28749	0.497	0.26
Endothelial cells	evm.TU.ctg144.42	S100A11	0	1.28743	0.861	0.858
Chondrocytes	evm.TU.ctg6.106	COL1A2	0	1.2866	1	0.907
Osteoblasts	evm.TU.ctg4.275	CDC42EP3	3.67187e-99	1.28518	0.282	0.142
Osteoclast	evm.TU.ctg84.138	ATP5MC1	9.07607e-282	1.28502	0.97	0.737
Mesenchymal cells	evm.TU.ctg15.834	Enah	0	1.28467	0.695	0.337
Chondrocytes	evm.TU.ctg51.259	P4HB	2.90805e-227	0.77363	0.543	0.244
Osteoclast	evm.TU.ctg56.123	CPPED1	1.90853e-54	1.28372	0.354	0.183
Moncyte/Macrophage	evm.TU.ctg18.142	SLC39A6	3.32231e-75	1.28276	0.454	0.213
Chondrocytes	evm.TU.ctg75.11	SEC61B	0	0.837732	0.851	0.554
Mesenchymal cells	evm.TU.ctg237.1	A2M	3.40494e-103	1.28206	0.429	0.236
Moncyte/Macrophage	evm.TU.ctg31.45	MDH2	4.88601e-125	1.28091	0.747	0.426
Chondrocytes	evm.TU.ctg62.82	BEND7	0	1.28082	0.254	0.044
Moncyte/Macrophage	evm.TU.ctg64.137	DIAPH1	1.49037e-92	1.28031	0.385	0.135
Endothelial cells	evm.TU.ctg2.310	RIF1	8.80452e-27	1.28023	0.354	0.356
Osteoclast	evm.TU.ctg68.82	RSPH9	6.92905e-06	0.266849	0.265	0.216
Osteoclast	evm.TU.ctg26.190	Rbx1	7.0384e-06	0.327586	0.314	0.266
Osteoclast	evm.TU.ctg115.23	ARFRP1	1.32278e-05	0.307813	0.288	0.24
Osteoclast	evm.TU.ctg76.134	GCSH	1.91698e-05	0.261	0.39	0.346
Osteoclast	evm.TU.ctg65.28	VDAC3	2.9487e-05	0.296609	0.302	0.258
Osteoclast	evm.TU.ctg15.467	MRPL20	4.10929e-05	0.291061	0.266	0.223
Osteoclast	evm.TU.ctg76.197	CFDP1	5.82834e-05	0.290061	0.278	0.237
Osteoclast	evm.TU.ctg60.307	UBXN6	6.19094e-05	0.251122	0.275	0.234
Osteoclast	evm.TU.ctg25.356	MAP1A	6.66517e-05	0.265063	0.304	0.256
Endothelial cells	evm.TU.ctg80.9	UPF2	3.68643e-13	1.27909	0.327	0.348
Mesenchymal cells	evm.TU.ctg30.84	TUBA1C	2.45557e-224	1.27806	0.399	0.145
Chondrocytes	evm.TU.ctg62.12	BAMBI	0	1.27801	0.442	0.125
Unknown	evm.TU.ctg90.66	Ptn	1.27743e-15	1.49882	1	0.704
Endothelial cells	evm.TU.ctg36.155	MIER1	3.86486e-38	1.2775	0.368	0.366
Mesenchymal cells	evm.TU.ctg31.222	SULT1A1	3.33046e-221	1.27662	0.62	0.335
Chondrocytes	evm.TU.ctg50.141	PPFIBP1	0	1.27583	0.737	0.281
Osteoclast	evm.TU.ctg71.339	NDUFA8	2.91326e-162	1.27471	0.773	0.453
Chondrocytes	evm.TU.ctg24.497	ID2	0	1.27404	0.869	0.514
Moncyte/Macrophage	evm.TU.ctg60.128	SHFL	7.1957e-144	1.27352	0.515	0.165
Osteoblasts	evm.TU.ctg3.180	TMEM208	0	1.27342	0.798	0.461
Chondrocytes	evm.TU.ctg7.133	RB1	0	1.27261	0.38	0.095
Pericytes	evm.TU.ctg23.69	BASP1	1.05771e-81	1.2725	0.679	0.315
Endothelial cells	evm.TU.ctg55.181	WASF2	2.01957e-109	1.26918	0.504	0.505
Endothelial cells	evm.TU.ctg25.96	Dync1h1	9.65202e-148	1.26875	0.567	0.575
Moncyte/Macrophage	evm.TU.ctg207.10	CHCHD10	1.14067e-93	1.26813	0.677	0.399
Chondrocytes	evm.TU.ctg179.2	TLL1	3.54594e-273	1.26792	0.267	0.069
Moncyte/Macrophage	evm.TU.ctg10.183	AGFG1	3.49894e-76	1.26676	0.537	0.275
Chondrocytes	evm.TU.ctg4.444	Cfap36	0	1.26467	0.85	0.457
Osteoclast	evm.TU.ctg46.455	Tmem9b	3.5411e-54	1.26379	0.343	0.176
Endothelial cells	evm.TU.ctg144.104	H2ac20	7.45649e-18	1.26362	0.31	0.305
Unknown	evm.TU.ctg64.216	CTNNA1	6.51191e-07	1.26228	0.674	0.392
Osteoblasts	evm.TU.ctg98.61	TXNDC5	6.19817e-248	0.830382	0.771	0.475
Osteoclast	evm.TU.ctg1.97	COX7C	5.70686e-162	1.25812	0.772	0.449
Moncyte/Macrophage	evm.TU.ctg30.392	Pa2g4	7.40765e-84	1.25741	0.57	0.313
Endothelial cells	evm.TU.ctg96.30	TAF1D	1.99257e-69	1.25719	0.452	0.443
Endothelial cells	evm.TU.ctg52.141	Pacsin2	2.4425e-19	1.25609	0.267	0.253
Mesenchymal cells	evm.TU.ctg42.113	Map1b	0	1.25445	0.74	0.321
Endothelial cells	evm.TU.ctg15.763	CEP170	1.05094e-19	1.25433	0.345	0.362
Unknown	evm.TU.ctg14.176	SEPTIN7	2.81868e-08	1.25368	0.791	0.579
Endothelial cells	evm.TU.ctg146.27	HNRNPH1	1.64826e-21	1.25345	0.299	0.293
Chondrocytes	evm.TU.ctg135.35	PGP	6.05543e-214	0.662393	0.787	0.492
Moncyte/Macrophage	evm.TU.ctg144.80	ARNT	3.64963e-220	1.25256	0.658	0.217
Endothelial cells	evm.TU.ctg35.211	G3BP2	5.81975e-14	1.25238	0.265	0.263
Moncyte/Macrophage	evm.TU.ctg44.172	SIK1	5.78312e-141	1.49937	0.414	0.119
Chondrocytes	evm.TU.ctg14.232	PLEKHA8	0	1.25048	0.464	0.131
Osteoclast	evm.TU.ctg22.98	SFT2D1	1.60969e-70	1.25025	0.346	0.155
Endothelial cells	evm.TU.ctg17.128	KTN1	1.65418e-178	1.24938	0.592	0.598
Chondrocytes	evm.TU.ctg167.20	Hdlbp	0	0.904107	0.92	0.627
Moncyte/Macrophage	evm.TU.ctg34.15	STK4	1.88933e-44	1.24852	0.322	0.15
Endothelial cells	evm.TU.ctg53.60	DOCK1	4.20553e-12	1.24832	0.328	0.357
Osteoclast	evm.TU.ctg51.110	ATP5PD	7.42839e-286	1.2483	0.977	0.797
Endothelial cells	evm.TU.ctg16.119	HMGB2	5.1241e-110	1.24785	0.456	0.386
Chondrocytes	evm.TU.ctg115.65	LSM14B	3.04461e-293	1.24758	0.278	0.07
Moncyte/Macrophage	evm.TU.ctg21.166	CRYBG1	1.32191e-272	2.25885	0.34	0.048
Osteoclast	evm.TU.ctg25.437	Psma6	1.2926e-112	1.24663	0.588	0.31
Chondrocytes	evm.TU.ctg92.23	RPL26L1	1.62885e-178	0.488814	0.587	0.296
Chondrocytes	evm.TU.ctg31.155	VKORC1	2.59852e-180	0.433225	0.543	0.252
Endothelial cells	evm.TU.ctg4.489	GCC2	1.03688e-70	1.24591	0.485	0.503
Moncyte/Macrophage	evm.TU.ctg30.327	TSFM	6.8337e-63	1.24493	0.495	0.28
Moncyte/Macrophage	evm.TU.ctg31.208	HIRIP3	2.10705e-63	1.24439	0.406	0.189
Endothelial cells	evm.TU.ctg47.139	ELF2	3.83179e-14	1.24249	0.299	0.311
Chondrocytes	evm.TU.ctg53.30	OAT	0	1.24158	0.402	0.124
Mesenchymal cells	evm.TU.ctg12.252	FILIP1L	1.20865e-191	1.24062	0.691	0.45
Unknown	evm.TU.ctg14.100	LAMB1	2.2085e-08	1.24046	0.814	0.515
Moncyte/Macrophage	evm.TU.ctg188.9	TM2D3	1.59191e-55	1.24041	0.325	0.135
Endothelial cells	evm.TU.ctg119.20	SFPQ	2.97727e-94	1.24028	0.49	0.484
Endothelial cells	evm.TU.ctg79.244	BNIP2	1.30105e-11	1.24027	0.272	0.278
Osteoclast	evm.TU.ctg42.101	CDK7	1.26137e-87	1.23866	0.536	0.299
Endothelial cells	evm.TU.ctg164.123	GMFG	0	1.23836	0.523	0.254
Endothelial cells	evm.TU.ctg57.74	HK1	8.33198e-30	1.23778	0.348	0.351
Endothelial cells	evm.TU.ctg30.60	LIMA1	2.90831e-160	1.23748	0.523	0.435
Moncyte/Macrophage	evm.TU.ctg54.69	WDR74	2.42502e-62	1.23664	0.391	0.178
Unknown	evm.TU.ctg51.319	PECAM1	1.61388e-12	1.23635	1	0.527
Endothelial cells	evm.TU.ctg26.325	TTC14	1.93303e-14	1.23564	0.313	0.329
Moncyte/Macrophage	evm.TU.ctg146.35	Sqstm1	1.47853e-49	1.23412	0.252	0.096
Endothelial cells	evm.TU.ctg104.32	Fnbp1l	8.44224e-21	1.23403	0.334	0.342
Osteoclast	evm.TU.ctg38.37	SLC25A3	5.70124e-230	1.23356	0.921	0.648
Moncyte/Macrophage	evm.TU.ctg31.43	Ywhag	9.27656e-86	1.23253	0.484	0.208
Chondrocytes	evm.TU.ctg57.20	CCDC6	0	1.23214	0.567	0.183
Moncyte/Macrophage	evm.TU.ctg157.7	SAT1	5.56572e-149	2.01507	0.401	0.11
Osteoclast	evm.TU.ctg24.124	MDH1	9.88052e-79	1.22973	0.493	0.272
Moncyte/Macrophage	evm.TU.ctg38.60	GNPTAB	9.22001e-80	1.22772	0.454	0.198
Endothelial cells	evm.TU.ctg94.48	MYO6	6.88542e-38	1.22737	0.371	0.359
Chondrocytes	evm.TU.ctg46.263	PHLDB1	2.60878e-166	0.449154	0.603	0.313
Osteoblasts	evm.TU.ctg199.22	Ssr4	0	1.22577	0.998	0.961
Osteoclast	evm.TU.ctg29.64	NDUFB3	7.13164e-136	1.22533	0.724	0.428
Moncyte/Macrophage	evm.TU.ctg134.29	AKR1A1	1.27676e-90	1.22493	0.668	0.377
Endothelial cells	evm.TU.ctg43.95	UTRN	0	1.22477	0.761	0.631
Moncyte/Macrophage	evm.TU.ctg64.120	Psma6	8.67815e-103	1.22474	0.691	0.414
Unknown	evm.TU.ctg197.55	RAMP2	4.15694e-12	1.22381	0.907	0.442
Chondrocytes	evm.TU.ctg68.202	RAB44	0	1.22378	0.309	0.071
Pericytes	evm.TU.ctg2.50	ITGAV	1.06038e-71	1.22362	0.576	0.255
Endothelial cells	evm.TU.ctg21.20	ZNF292	1.20177e-59	1.22319	0.497	0.539
Chondrocytes	evm.TU.ctg64.245	TGFBI	2.95032e-286	0.789709	0.444	0.154
Osteoblasts	evm.TU.ctg127.15	MMP2	7.4578e-287	1.22134	0.579	0.281
Moncyte/Macrophage	evm.TU.ctg15.350	CACYBP	9.12521e-89	1.22104	0.629	0.366
Moncyte/Macrophage	evm.TU.ctg85.82	EMC9	1.25861e-46	1.21989	0.256	0.103
Endothelial cells	evm.TU.ctg4.218	ZNF638	4.02484e-81	1.21882	0.506	0.527
Osteoclast	evm.TU.ctg10.158	WDFY1	2.44872e-52	1.21607	0.252	0.107
Chondrocytes	evm.TU.ctg59.170	LDHA	0	1.21438	0.653	0.294
Pericytes	evm.TU.ctg45.151	PTEN	2.06092e-37	1.21224	0.395	0.191
Osteoblasts	evm.TU.ctg18.91	CDH2	0	2.66816	0.366	0.076
Osteoclast	evm.TU.ctg15.304	CEP350	1.44951e-171	1.21044	0.849	0.558
Endothelial cells	evm.TU.ctg19.121	YWHAZ	1.99266e-70	1.21032	0.444	0.436
Osteoblasts	evm.TU.ctg61.27	LOX	0	1.20937	0.588	0.271
Chondrocytes	evm.TU.ctg186.8	PHLPP1	0	1.20843	0.38	0.09
Endothelial cells	evm.TU.ctg15.784	HNRNPU	4.02341e-184	1.20636	0.603	0.592
Moncyte/Macrophage	evm.TU.ctg171.16	SEPTIN6	1.49377e-73	1.20601	0.374	0.15
Mesenchymal cells	evm.TU.ctg100.91	Rrbp1	1.53142e-126	0.601546	0.784	0.497
Endothelial cells	evm.TU.ctg49.54	PFKP	3.02515e-66	1.20586	0.398	0.361
Osteoclast	evm.TU.ctg7.192	MRPS31	3.56752e-75	1.20444	0.432	0.216
Osteoclast	evm.TU.ctg120.32	VPS16	6.51199e-48	1.20419	0.257	0.116
Mesenchymal cells	evm.TU.ctg30.207	PDZRN4	0	4.16396	0.31	0.023
Endothelial cells	evm.TU.ctg21.253	MARCKS	0	1.20252	0.776	0.662
Osteoblasts	evm.TU.ctg53.56	ADAM12	1.43463e-134	1.20152	0.313	0.143
Osteoblasts	evm.TU.ctg54.190	YIF1A	0	1.20085	0.806	0.455
Pericytes	evm.TU.ctg12.252	FILIP1L	3.6115e-65	1.19992	0.787	0.474
Pericytes	evm.TU.ctg61.95	PDLIM7	1.23447e-44	1.19956	0.291	0.104
Chondrocytes	evm.TU.ctg199.10	BGN	0	1.19734	0.698	0.227
Mesenchymal cells	evm.TU.ctg85.283	HMGCR	6.78429e-231	1.19719	0.507	0.218
Endothelial cells	evm.TU.ctg60.168	SMARCA4	2.45437e-15	1.1964	0.342	0.371
Osteoclast	evm.TU.ctg12.1	ATP5PO	2.17027e-292	1.19471	0.981	0.794
Moncyte/Macrophage	evm.TU.ctg85.83	PSME2	3.25549e-111	1.19428	0.693	0.384
Chondrocytes	evm.TU.ctg75.62	CLTA	0	1.19328	0.871	0.531
Unknown	evm.TU.ctg22.122	AFDN	1.96674e-07	1.24912	0.767	0.482
Osteoclast	evm.TU.ctg15.324		1.79714e-39	1.19164	0.283	0.148
Endothelial cells	evm.TU.ctg36.7	PKN2	8.17372e-12	1.19085	0.315	0.334
Chondrocytes	evm.TU.ctg3.119	NFAT5	0	1.19085	0.582	0.17
Endothelial cells	evm.TU.ctg64.214	MATR3	2.19681e-132	1.18965	0.557	0.562
Moncyte/Macrophage	evm.TU.ctg71.176	FNBP1	2.37825e-88	1.18869	0.369	0.127
Pericytes	evm.TU.ctg40.15	TMX3	2.56984e-36	1.18795	0.412	0.201
Osteoblasts	evm.TU.ctg143.64	KRTCAP2	0	1.18741	0.959	0.705
Endothelial cells	evm.TU.ctg2.265	TANC1	3.38366e-14	1.18741	0.308	0.318
Osteoclast	evm.TU.ctg31.43	Ywhag	4.7325e-93	1.18728	0.451	0.206
Mesenchymal cells	evm.TU.ctg267.12	H2AC14	3.42276e-132	1.18712	0.354	0.16
Chondrocytes	evm.TU.ctg51.196	TIMP2	0	1.18687	0.947	0.551
Osteoblasts	evm.TU.ctg85.350	REEP5	0	1.18502	0.891	0.598
Endothelial cells	evm.TU.ctg11.36	PSIP1	1.2508e-54	1.18479	0.43	0.431
Moncyte/Macrophage	evm.TU.ctg47.255	PPID	8.18188e-57	1.18363	0.292	0.113
Endothelial cells	evm.TU.ctg28.311	UBAP2	1.81783e-11	1.18353	0.303	0.321
Moncyte/Macrophage	evm.TU.ctg180.40	FTL	6.29709e-44	1.18249	0.979	0.914
Pericytes	evm.TU.ctg67.52	ATP8B1	5.50672e-50	1.18217	0.26	0.078
Endothelial cells	evm.TU.ctg15.720	PRRC2C	0	1.18022	0.871	0.874
Osteoblasts	evm.TU.ctg15.477	MMP23	1.99363e-237	1.17945	0.56	0.288
Endothelial cells	evm.TU.ctg2.100	HNRNPA3	2.14656e-09	1.17842	0.251	0.254
Chondrocytes	evm.TU.ctg51.156	SPHK1	4.31826e-256	1.17621	0.328	0.104
Chondrocytes	evm.TU.ctg74.69	Cib2	0	1.17545	0.48	0.128
Endothelial cells	evm.TU.ctg121.100	NOP53	4.10428e-18	1.17545	0.371	0.405
Moncyte/Macrophage	evm.TU.ctg84.456	MYBBP1A	4.89581e-59	1.174	0.263	0.094
Pericytes	evm.TU.ctg47.111	ZNF330	4.57413e-24	1.17361	0.271	0.128
Pericytes	evm.TU.ctg199.39	FLNA	4.75592e-63	1.17307	0.623	0.312
Pericytes	evm.TU.ctg19.82	SDC2	7.81125e-116	1.17224	0.944	0.559
Moncyte/Macrophage	evm.TU.ctg17.63	DUT	2.8923e-78	1.17155	0.658	0.406
Pericytes	evm.TU.ctg30.290	RXYLT1	6.58788e-25	1.17133	0.264	0.118
Moncyte/Macrophage	evm.TU.ctg125.24	RALBP1	7.90072e-103	1.17119	0.805	0.516
Endothelial cells	evm.TU.ctg5.17	NSD3	1.2557e-14	1.16929	0.373	0.419
Osteoclast	evm.TU.ctg19.118	PABPC1	5.82856e-166	1.16928	0.864	0.58
Endothelial cells	evm.TU.ctg6.160	PHF14	4.49837e-45	1.16915	0.468	0.512
Osteoclast	evm.TU.ctg76.36	TRAPPC2L	6.78971e-46	1.16882	0.319	0.167
Endothelial cells	evm.TU.ctg14.273	Hnrnpa2b1	1.1678e-169	1.16869	0.586	0.569
Mesenchymal cells	evm.TU.ctg38.109	TMEM263	1.39901e-134	0.663167	0.694	0.409
Moncyte/Macrophage	evm.TU.ctg117.28	PDHA1	9.68934e-75	1.16725	0.307	0.105
Unknown	evm.TU.ctg57.44	REEP3	2.24408e-06	1.16703	0.744	0.585
Osteoblasts	evm.TU.ctg5.179	FAT1	1.87583e-285	1.16687	0.569	0.274
Osteoclast	evm.TU.ctg60.204	STXBP2	1.07881e-41	1.16682	0.257	0.125
Mesenchymal cells	evm.TU.ctg60.381	KIF3A	3.73376e-244	1.28893	0.473	0.188
Chondrocytes	evm.TU.ctg66.143	RASA3	1.59178e-291	1.16585	0.281	0.069
Mesenchymal cells	evm.TU.ctg12.209	EPHA3	0	4.0302	0.31	0.025
Chondrocytes	evm.TU.ctg127.15	MMP2	0	1.16517	0.685	0.247
Endothelial cells	evm.TU.ctg15.264	DHX9	1.6046e-18	1.16471	0.346	0.367
Endothelial cells	evm.TU.ctg85.47	ACIN1	1.11191e-58	1.16417	0.494	0.53
Osteoclast	evm.TU.ctg37.33	SFXN4	1.61491e-82	1.16375	0.478	0.246
Mesenchymal cells	evm.TU.ctg30.87	Tuba1a	0	1.16035	0.744	0.335
Chondrocytes	evm.TU.ctg197.26	FKBP10	0	1.31658	0.391	0.109
Endothelial cells	evm.TU.ctg184.13	CHD8	2.06445e-61	1.15899	0.468	0.489
Mesenchymal cells	evm.TU.ctg10.55	ATIC	5.58942e-226	1.15805	0.472	0.192
Chondrocytes	evm.TU.ctg15.639	ENO1	9.39812e-171	0.54452	0.58	0.3
Osteoclast	evm.TU.ctg26.373	RPL22L1	0	1.15553	0.992	0.923
Chondrocytes	evm.TU.ctg90.61	CREB3L2	0	1.15503	0.466	0.144
Osteoclast	evm.TU.ctg60.128	SHFL	5.37995e-139	1.15445	0.466	0.164
Pericytes	evm.TU.ctg2.72	ITGA4	3.12433e-123	2.42602	0.356	0.078
Osteoblasts	evm.TU.ctg143.35	JTB	1.14429e-270	1.15349	0.671	0.394
Osteoclast	evm.TU.ctg90.29	MRPS33	3.60479e-38	1.15275	0.253	0.126
Endothelial cells	evm.TU.ctg51.311	BPTF	2.21854e-128	1.15262	0.609	0.659
Moncyte/Macrophage	evm.TU.ctg50.4	Ybx3	8.54716e-63	1.15244	0.421	0.199
Chondrocytes	evm.TU.ctg4.275	CDC42EP3	0	1.15187	0.39	0.113
Endothelial cells	evm.TU.ctg60.56	PRDX2	3.40474e-135	1.15142	0.558	0.587
Chondrocytes	evm.TU.ctg57.121	P4HA1	1.62931e-295	1.36211	0.432	0.155
Osteoclast	evm.TU.ctg69.120	ANAPC7	3.18839e-49	1.14866	0.302	0.147
Pericytes	evm.TU.ctg15.732	KIFAP3	2.22674e-35	1.14736	0.392	0.189
Endothelial cells	evm.TU.ctg106.38	UTP14A	1.8667e-08	1.14658	0.277	0.291
Osteoblasts	evm.TU.ctg9.310	SGMS2	1.7182e-272	1.1461	0.507	0.218
Endothelial cells	evm.TU.ctg98.155	Dek	0	1.14602	0.703	0.712
Moncyte/Macrophage	evm.TU.ctg19.145	ATP6V1C1	7.72761e-65	1.14523	0.327	0.127
Moncyte/Macrophage	evm.TU.ctg164.127	ZFP36	1.47677e-47	1.14485	0.45	0.241
Unknown	evm.TU.ctg86.47	ARID4B	1.43502e-07	1.14474	0.814	0.65
Chondrocytes	evm.TU.ctg5.179	FAT1	0	1.14395	0.649	0.246
Moncyte/Macrophage	evm.TU.ctg83.79	NOLC1	7.34617e-59	1.14312	0.433	0.214
Endothelial cells	evm.TU.ctg14.176	SEPTIN7	1.78069e-171	1.14151	0.581	0.578
Chondrocytes	evm.TU.ctg68.270	SLC39A7	1.34828e-299	1.00786	0.412	0.137
Moncyte/Macrophage	evm.TU.ctg25.58	CKB	1.20196e-72	1.13825	0.432	0.192
Chondrocytes	evm.TU.ctg107.13	YIPF6	0	1.13791	0.474	0.15
Endothelial cells	evm.TU.ctg60.175	TMEM205	6.84253e-16	1.1379	0.378	0.425
Pericytes	evm.TU.ctg11.184	ANXA1	3.34265e-81	1.13775	0.866	0.628
Moncyte/Macrophage	evm.TU.ctg68.264	PFDN6	1.87397e-90	1.13734	0.701	0.477
Endothelial cells	evm.TU.ctg104.64	ZNF644	1.32352e-16	1.13344	0.407	0.463
Chondrocytes	evm.TU.ctg55.157	SH3BGRL3	0	1.13343	0.335	0.085
Moncyte/Macrophage	evm.TU.ctg2.484	NIFK	2.68869e-48	1.13204	0.367	0.179
Moncyte/Macrophage	evm.TU.ctg15.257	Arpc5	5.35874e-56	1.13141	0.494	0.267
Endothelial cells	evm.TU.ctg111.28	USP9X	7.6124e-09	1.13097	0.347	0.393
Pericytes	evm.TU.ctg79.44	THBS1	2.21912e-24	1.13081	0.319	0.161
Endothelial cells	evm.TU.ctg50.129	ITPR2	2.61279e-14	1.12988	0.333	0.35
Moncyte/Macrophage	evm.TU.ctg25.437	Psma6	1.94423e-74	1.12985	0.571	0.314
Chondrocytes	evm.TU.ctg84.447	MED31	0	1.12899	0.716	0.342
Chondrocytes	evm.TU.ctg54.301	Cars1	0	1.12884	0.711	0.332
Moncyte/Macrophage	evm.TU.ctg135.5	Thoc6	1.4194e-60	1.12763	0.282	0.103
Osteoclast	evm.TU.ctg134.18	EIF2B3	3.42691e-61	1.12723	0.392	0.2
Mesenchymal cells	evm.TU.ctg22.55	Fndc1	0	2.76618	0.341	0.066
Osteoclast	evm.TU.ctg125.21	NDUFV2	1.42283e-41	1.12455	0.284	0.145
Endothelial cells	evm.TU.ctg30.300	USP15	4.23568e-15	1.12383	0.334	0.353
Osteoclast	evm.TU.ctg30.342	DDIT3	4.01324e-72	1.12206	0.53	0.311
Mesenchymal cells	evm.TU.ctg239.24	TRIP6	3.77775e-217	1.12206	0.481	0.201
Chondrocytes	evm.TU.ctg92.27	SH3PXD2B	3.11794e-287	1.12193	0.327	0.095
Osteoclast	evm.TU.ctg31.202	MVP	4.67727e-92	1.12189	0.565	0.311
Pericytes	evm.TU.ctg26.213	LPP	5.41062e-54	1.12183	0.5	0.224
Pericytes	evm.TU.ctg143.76	FDPS	7.87121e-50	1.11992	0.711	0.474
Pericytes	evm.TU.ctg6.73	CYP51A1	2.1415e-38	1.11929	0.551	0.321
Chondrocytes	evm.TU.ctg67.36	SEC11C	0	1.1185	0.853	0.426
Osteoclast	evm.TU.ctg76.92	COX4I1	0	1.11646	0.998	0.958
Osteoclast	evm.TU.ctg52.318	NDUFA9	4.85421e-84	1.1162	0.553	0.32
Chondrocytes	evm.TU.ctg26.87	FAM162A	0	1.11615	0.696	0.307
Osteoblasts	evm.TU.ctg6.103	BET1	9.21477e-212	1.1151	0.565	0.319
Chondrocytes	evm.TU.ctg52.245	LGALS1	0	1.11143	0.993	0.876
Moncyte/Macrophage	evm.TU.ctg64.217	HSPA9	2.65166e-64	1.11066	0.415	0.191
Osteoblasts	evm.TU.ctg60.389	PDLIM4	2.0617e-147	1.11035	0.41	0.213
Mesenchymal cells	evm.TU.ctg98.52	RIOK1	5.113e-204	1.10988	0.437	0.178
Moncyte/Macrophage	evm.TU.ctg14.287	CYCS	5.98126e-67	1.10824	0.612	0.404
Endothelial cells	evm.TU.ctg1.98	RASA1	6.43588e-09	1.10791	0.278	0.29
Moncyte/Macrophage	evm.TU.ctg4.354	LRPPRC	5.95884e-73	1.10775	0.41	0.17
Endothelial cells	evm.TU.ctg61.21	SNX2	5.26813e-10	1.10773	0.31	0.333
Mesenchymal cells	evm.TU.ctg18.142	SLC39A6	7.90798e-195	1.10663	0.446	0.189
Endothelial cells	evm.TU.ctg104.35	MYL9	4.68327e-08	1.10651	0.288	0.309
Moncyte/Macrophage	evm.TU.ctg54.249	NDUFS8	3.77955e-217	1.10389	0.962	0.847
Chondrocytes	evm.TU.ctg4.381	SOCS5	0	1.10364	0.26	0.056
Moncyte/Macrophage	evm.TU.ctg50.143	MRPS35	5.70352e-54	1.10357	0.288	0.114
Mesenchymal cells	evm.TU.ctg35.194	SEPTIN11	2.75663e-183	0.788663	0.737	0.463
NK cell	evm.TU.ctg54.239	GSTP1	1.49529e-72	5.08691	0.332	0.059
Chondrocytes	evm.TU.ctg52.242	GCAT	1.22036e-279	1.10239	0.325	0.095
Chondrocytes	evm.TU.ctg69.93	CLIP1	0	1.10156	0.55	0.189
Endothelial cells	evm.TU.ctg143.36	RAB13	7.52064e-23	1.10152	0.336	0.335
Endothelial cells	evm.TU.ctg12.114	app	3.45762e-132	1.10122	0.575	0.554
Unknown	evm.TU.ctg91.27	KDR	8.45135e-07	1.10049	0.558	0.244
Endothelial cells	evm.TU.ctg85.83	PSME2	1.25182e-50	1.10044	0.405	0.391
Endothelial cells	evm.TU.ctg14.18	HNRNPA3	1.3116e-10	1.09999	0.279	0.287
Endothelial cells	evm.TU.ctg194.20	HUWE1	3.9429e-20	1.09906	0.391	0.429
Osteoclast	evm.TU.ctg12.213	NSUN3	7.47941e-76	1.09892	0.553	0.326
Osteoblasts	evm.TU.ctg16.118	SAP30	8.9426e-150	1.09689	0.469	0.269
Endothelial cells	evm.TU.ctg4.319	EML4	2.31687e-42	1.0957	0.419	0.421
Mesenchymal cells	evm.TU.ctg16.74	KIF13B	3.23381e-116	1.0953	0.317	0.14
Pericytes	evm.TU.ctg199.10	BGN	5.99312e-51	1.09492	0.587	0.305
Osteoblasts	evm.TU.ctg38.145	RBFOX2	1.71578e-109	1.09365	0.309	0.155
Osteoclast	evm.TU.ctg15.754	FH	4.16237e-84	1.0925	0.627	0.394
Osteoclast	evm.TU.ctg27.13	CMC1	1.77926e-106	1.09196	0.677	0.412
Endothelial cells	evm.TU.ctg37.125	SMC3	2.29917e-99	1.09093	0.555	0.594
Mesenchymal cells	evm.TU.ctg5.132	DLC1	8.58561e-156	1.09025	0.396	0.172
Chondrocytes	evm.TU.ctg35.86	STX18	0	1.08925	0.353	0.1
Moncyte/Macrophage	evm.TU.ctg35.82	LYAR	6.48663e-40	1.0882	0.367	0.197
Mesenchymal cells	evm.TU.ctg69.296	CRYBB1	1.25718e-216	1.08809	0.447	0.175
Moncyte/Macrophage	evm.TU.ctg26.450	MFSD1	2.53955e-39	1.08797	0.26	0.114
Moncyte/Macrophage	evm.TU.ctg60.185	ACP5	1.96501e-180	1.08698	0.357	0.073
Chondrocytes	evm.TU.ctg27.302	GXYLT2	0	1.3196	0.374	0.102
Osteoclast	evm.TU.ctg71.202	TBC1D13	7.88591e-45	1.08658	0.335	0.18
Osteoclast	evm.TU.ctg84.296	MYH13	3.81043e-50	1.08649	0.41	0.242
Osteoclast	evm.TU.ctg69.229	ANKRD13A	2.0943e-59	1.08552	0.429	0.239
Moncyte/Macrophage	evm.TU.ctg74.27	COX5A	1.89041e-114	1.08353	0.812	0.59
Endothelial cells	evm.TU.ctg85.201	Rab11a	1.09311e-54	1.08319	0.459	0.482
Unknown	evm.TU.ctg24.62	TMSB10	2.48377e-11	1.08197	0.907	0.797
Osteoclast	evm.TU.ctg71.121	UBAC1	2.58994e-56	1.08093	0.407	0.225
Moncyte/Macrophage	evm.TU.ctg2.706	FOS	1.52321e-78	1.0805	0.892	0.713
Osteoclast	evm.TU.ctg30.327	TSFM	3.80326e-78	1.08037	0.5	0.277
Moncyte/Macrophage	evm.TU.ctg22.105	RNASET2	1.50123e-17	1.07987	0.401	0.283
Chondrocytes	evm.TU.ctg44.180	PDXK	0	1.0795	0.421	0.134
Endothelial cells	evm.TU.ctg30.89	Tuba1b	4.24851e-75	1.07939	0.479	0.458
Pericytes	evm.TU.ctg8.349	NR1H3	9.3279e-24	1.07923	0.253	0.116
Osteoblasts	evm.TU.ctg207.43	CCDC116	0	1.07844	0.783	0.475
Endothelial cells	evm.TU.ctg85.81	PSME1	8.85604e-47	1.07782	0.394	0.377
Chondrocytes	evm.TU.ctg1.16	CLINT1	0	1.07751	0.748	0.353
Chondrocytes	evm.TU.ctg147.9	WFDC2	0	1.0765	0.713	0.257
Moncyte/Macrophage	evm.TU.ctg60.67	MAN2B1	8.50651e-58	1.07641	0.477	0.246
Mesenchymal cells	evm.TU.ctg44.51	COPB2	9.24604e-156	0.728443	0.745	0.476
Osteoblasts	evm.TU.ctg27.101	LRRFIP2	2.213e-161	1.0754	0.564	0.357
Moncyte/Macrophage	evm.TU.ctg11.122	PUM3	2.66623e-40	1.07519	0.273	0.121
Endothelial cells	evm.TU.ctg57.65	TET1	1.02401e-124	1.0737	0.602	0.654
Osteoclast	evm.TU.ctg15.349	MRPS14	1.96412e-80	1.07347	0.502	0.268
Osteoclast	evm.TU.ctg80.53	Rpl23	1.24992e-282	1.0731	0.994	0.928
Osteoclast	evm.TU.ctg163.27	ATP5MF	7.99348e-262	1.073	0.984	0.835
Pericytes	evm.TU.ctg49.35	IDI1	7.79962e-34	1.073	0.442	0.227
Endothelial cells	evm.TU.ctg132.25	ATRX	0	1.07284	0.856	0.866
Endothelial cells	evm.TU.ctg57.61	HNRNPH3	3.62714e-11	1.07248	0.308	0.326
Endothelial cells	evm.TU.ctg98.14	PRP4K	3.39257e-18	1.07045	0.385	0.422
Pericytes	evm.TU.ctg28.372	LOXL2	7.6507e-21	1.06908	0.265	0.132
Mesenchymal cells	evm.TU.ctg53.30	OAT	9.93252e-132	1.06898	0.343	0.149
Endothelial cells	evm.TU.ctg13.62	HNRNPA1	3.93084e-19	1.06865	0.359	0.374
Chondrocytes	evm.TU.ctg163.67	Kdelr2	5.73721e-235	0.749488	0.437	0.168
Osteoclast	evm.TU.ctg9.274	Ube2d3	7.68715e-67	1.06598	0.518	0.313
Osteoclast	evm.TU.ctg19.509	NDUFB9	5.24892e-142	1.06566	0.834	0.586
Moncyte/Macrophage	evm.TU.ctg59.121	HTATIP2	4.29879e-57	1.06465	0.597	0.381
Chondrocytes	evm.TU.ctg48.22	LONP2	0	1.0644	0.404	0.112
Osteoblasts	evm.TU.ctg79.145	KLHDC2	1.79621e-93	1.06274	0.331	0.188
Pericytes	evm.TU.ctg10.55	ATIC	2.21647e-37	1.06192	0.44	0.223
Moncyte/Macrophage	evm.TU.ctg26.460	Ccnl1	2.42876e-43	1.06131	0.45	0.251
Moncyte/Macrophage	evm.TU.ctg25.446	SNX6	3.54101e-105	1.06073	0.79	0.526
Mesenchymal cells	evm.TU.ctg18.91	CDH2	0	1.83823	0.354	0.085
Chondrocytes	evm.TU.ctg10.150	ACSL3	3.21168e-170	0.457527	0.496	0.228
Mesenchymal cells	evm.TU.ctg180.78	PTOV1	1.34858e-216	1.05872	0.534	0.24
Osteoblasts	evm.TU.ctg180.99	Aspdh	3.52747e-234	1.05799	0.618	0.353
Moncyte/Macrophage	evm.TU.ctg67.111	ACAA2	1.78473e-73	1.05709	0.524	0.264
Osteoclast	evm.TU.ctg135.119	PGAP6	4.02358e-41	1.05649	0.327	0.18
Mesenchymal cells	evm.TU.ctg168.9	MESD	1.68255e-260	1.05606	0.713	0.391
Mesenchymal cells	evm.TU.ctg121.35	POLR1G	2.2275e-137	1.05575	0.324	0.134
Endothelial cells	evm.TU.ctg12.7	SON	1.7247e-106	1.05556	0.586	0.633
Mesenchymal cells	evm.TU.ctg1.94	EDIL3	5.41162e-179	0.960037	0.482	0.214
Endothelial cells	evm.TU.ctg146.30	CANX	2.37024e-94	1.05392	0.553	0.586
Mesenchymal cells	evm.TU.ctg106.48	Smarca1	1.27303e-185	1.05415	0.482	0.216
Osteoclast	evm.TU.ctg8.362	NDUFS3	1.16355e-92	1.05315	0.677	0.439
Chondrocytes	evm.TU.ctg207.18	CABIN1	0	1.05295	0.432	0.14
Osteoblasts	evm.TU.ctg26.465	SSR3	4.28772e-235	0.887364	0.739	0.474
Osteoclast	evm.TU.ctg55.200	ATP5IF1	8.04125e-238	1.0491	0.973	0.791
Mesenchymal cells	evm.TU.ctg46.382	NUCB2	1.61467e-89	0.392414	0.772	0.508
Chondrocytes	evm.TU.ctg66.5	UGGT2	0	1.93401	0.338	0.074
Endothelial cells	evm.TU.ctg30.256	RAP1B	5.8974e-09	1.04807	0.308	0.335
Endothelial cells	evm.TU.ctg163.81	ACTB	0	1.04792	0.74	0.706
Osteoclast	evm.TU.ctg24.488	ADAM17	1.39597e-58	1.04648	0.327	0.151
Endothelial cells	evm.TU.ctg42.113	Map1b	2.34366e-100	1.04614	0.435	0.336
Moncyte/Macrophage	evm.TU.ctg44.102	UBA5	9.67321e-45	1.04538	0.317	0.146
Chondrocytes	evm.TU.ctg142.9	HYI	0	1.04482	0.649	0.248
Osteoblasts	evm.TU.ctg30.271	Tmbim4	0	1.04412	0.914	0.637
Moncyte/Macrophage	evm.TU.ctg164.27	U2AF1L4	1.31178e-41	1.04377	0.356	0.178
Endothelial cells	evm.TU.ctg17.158	ARID4A	1.1819e-31	1.04291	0.477	0.542
Endothelial cells	evm.TU.ctg61.83	NSD1	5.55736e-12	1.04249	0.408	0.474
Pericytes	evm.TU.ctg3.220	CDH11	4.42135e-19	1.04216	0.251	0.124
Moncyte/Macrophage	evm.TU.ctg49.34	GTPBP4	2.41156e-61	1.04139	0.404	0.184
Osteoblasts	evm.TU.ctg67.32	LMAN1	7.42577e-211	0.560653	0.925	0.662
Pericytes	evm.TU.ctg22.62	ACAT2	2.4191e-24	1.04057	0.374	0.206
Osteoblasts	evm.TU.ctg149.84	CHPF2	2.81286e-134	1.03876	0.372	0.19
Chondrocytes	evm.TU.ctg9.83	Klf3	0	1.03848	0.521	0.178
Osteoclast	evm.TU.ctg2.313	NMI	4.78143e-54	1.0378	0.308	0.142
Moncyte/Macrophage	evm.TU.ctg26.239	RFC4	1.2888e-46	1.03776	0.299	0.129
Moncyte/Macrophage	evm.TU.ctg15.324		1.34025e-31	1.03751	0.293	0.149
Osteoclast	evm.TU.ctg49.54	PFKP	5.32637e-98	1.03716	0.641	0.36
Chondrocytes	evm.TU.ctg15.745	ATP1B1	0	1.037	0.552	0.19
Osteoclast	evm.TU.ctg76.64	MAP1LC3B	3.006e-131	1.03625	0.852	0.588
Moncyte/Macrophage	evm.TU.ctg37.33	SFXN4	1.13968e-63	1.03551	0.483	0.248
Chondrocytes	evm.TU.ctg14.311	HUS1	4.50854e-253	1.03529	0.253	0.065
Osteoblasts	evm.TU.ctg21.52	UBE2J1	3.2847e-66	1.03522	0.268	0.156
Osteoclast	evm.TU.ctg135.58	HAGH	8.10374e-60	1.03512	0.466	0.271
Endothelial cells	evm.TU.ctg31.267	RBBP6	6.17676e-34	1.03323	0.505	0.581
Moncyte/Macrophage	evm.TU.ctg26.469	GMPS	3.23258e-60	1.03293	0.564	0.346
Osteoclast	evm.TU.ctg25.448	EAPP	7.02559e-49	1.03291	0.365	0.199
Chondrocytes	evm.TU.ctg36.31	COL24A1	0	1.03265	0.734	0.251
Osteoclast	evm.TU.ctg21.162	PRDM1	2.88361e-242	2.11236	0.318	0.056
Mesenchymal cells	evm.TU.ctg57.86	SAR1A	2.95386e-162	0.702078	0.79	0.529
Moncyte/Macrophage	evm.TU.ctg54.372	TALDO1	3.61579e-70	1.03068	0.688	0.431
Osteoclast	evm.TU.ctg57.140	Adk	1.41499e-42	0.256582	0.776	0.515
Osteoclast	evm.TU.ctg50.121	EIF3E	5.52269e-95	1.03005	0.65	0.389
Chondrocytes	evm.TU.ctg111.34	CASK	2.65834e-282	1.02993	0.371	0.119
Chondrocytes	evm.TU.ctg7.214	UFM1	5.90873e-244	1.02991	0.283	0.082
Moncyte/Macrophage	evm.TU.ctg35.181	BMP2K	5.30716e-52	1.02814	0.315	0.131
Osteoclast	evm.TU.ctg28.10	HSDL2	4.55886e-55	1.02805	0.421	0.237
Endothelial cells	evm.TU.ctg30.170	SCAF11	1.29849e-40	1.02779	0.495	0.554
Pericytes	evm.TU.ctg42.94	PIK3R1	1.94088e-30	1.02743	0.296	0.13
Moncyte/Macrophage	evm.TU.ctg79.202	RAB8B	2.53816e-45	1.02728	0.327	0.149
Pericytes	evm.TU.ctg30.211	LRRK2	1.04454e-48	1.02672	0.426	0.18
Osteoblasts	evm.TU.ctg42.109	SERF1	2.22154e-93	1.02615	0.35	0.202
Endothelial cells	evm.TU.ctg115.99	GNAS	4.57824e-11	1.026	0.394	0.463
Endothelial cells	evm.TU.ctg2.166	DYNC1I2	3.53313e-88	1.02447	0.551	0.606
Chondrocytes	evm.TU.ctg54.361	CHID1	2.38331e-281	1.02437	0.317	0.09
Endothelial cells	evm.TU.ctg45.41	CCSER2	1.64829e-31	1.02387	0.453	0.501
Mesenchymal cells	evm.TU.ctg13.147	PPFIA2	3.80633e-288	1.95023	0.372	0.111
Mesenchymal cells	evm.TU.ctg14.414	FAM3C	4.03969e-133	1.023	0.334	0.142
Endothelial cells	evm.TU.ctg14.120	CAPZA2	1.1086e-07	1.02199	0.323	0.361
Mesenchymal cells	evm.TU.ctg98.61	TXNDC5	1.07872e-83	0.441848	0.746	0.486
Pericytes	evm.TU.ctg60.170	SPC24	1.96238e-40	0.92166	0.603	0.343
Pericytes	evm.TU.ctg17.165	DAAM1	1.49398e-25	1.02066	0.421	0.241
Chondrocytes	evm.TU.ctg39.107	SYNM	3.70279e-307	1.02061	0.335	0.094
Chondrocytes	evm.TU.ctg52.220	KDELR3	6.69842e-285	0.982128	0.381	0.122
Moncyte/Macrophage	evm.TU.ctg70.73	GNL3	1.25983e-47	1.02008	0.33	0.149
Moncyte/Macrophage	evm.TU.ctg103.22	HSPE1	2.22257e-86	1.01956	0.789	0.612
Moncyte/Macrophage	evm.TU.ctg9.259	H2AZ1	1.53772e-62	1.01937	0.26	0.087
Moncyte/Macrophage	evm.TU.ctg10.225	NCL	5.22215e-66	1.0184	0.738	0.546
Moncyte/Macrophage	evm.TU.ctg86.46	RBM34	6.34958e-49	1.01836	0.26	0.1
Osteoclast	evm.TU.ctg20.104	NDUFS4	1.00141e-145	1.0178	0.849	0.597
Moncyte/Macrophage	evm.TU.ctg46.124	DLAT	1.7341e-45	1.01712	0.305	0.135
Moncyte/Macrophage	evm.TU.ctg70.167	DALRD3	1.35167e-61	1.01709	0.368	0.159
Unknown	evm.TU.ctg19.465	CEBPD	7.01152e-08	2.29679	0.395	0.138
Mesenchymal cells	evm.TU.ctg12.2	ITSN1	9.37405e-205	1.0159	0.475	0.201
Osteoclast	evm.TU.ctg9.329	CASP6	7.60548e-29	1.01564	0.265	0.15
Osteoclast	evm.TU.ctg59.95	NDUFC2	1.64915e-180	1.01484	0.942	0.705
Osteoclast	evm.TU.ctg19.74	UQCRB	4.28465e-110	1.01462	0.775	0.52
Pericytes	evm.TU.ctg50.56	ARHGDIB	1.59867e-62	1.01403	0.475	0.178
Endothelial cells	evm.TU.ctg52.219	DDX17	3.41556e-109	1.01352	0.606	0.671
Moncyte/Macrophage	evm.TU.ctg32.45	SARS1	3.8637e-51	1.01224	0.316	0.133
Pericytes	evm.TU.ctg70.161	LAMB2	1.067e-54	1.01215	0.662	0.367
Osteoclast	evm.TU.ctg64.120	Psma6	1.95146e-95	1.01096	0.669	0.412
Chondrocytes	evm.TU.ctg121.71	_	0	1.01014	0.88	0.567
Osteoclast	evm.TU.ctg171.12	SLC25A5	1.94354e-31	1.00968	0.296	0.172
Endothelial cells	evm.TU.ctg60.280	SAFB	1.83802e-56	1.00937	0.505	0.547
NK cell	evm.TU.ctg47.138	Rpl26	2.66983e-15	1.00848	0.743	0.837
Chondrocytes	evm.TU.ctg103.21	ARHGEF6	1.5875e-301	0.976728	0.369	0.112
Mesenchymal cells	evm.TU.ctg70.107	MANF	3.33424e-144	0.782008	0.557	0.301
Unknown	evm.TU.ctg31.193	RPLP1	8.53067e-08	1.00716	0.93	0.558
Moncyte/Macrophage	evm.TU.ctg60.44	GADD45GIP1	3.37788e-71	1.0068	0.677	0.471
Moncyte/Macrophage	evm.TU.ctg15.961	GLRX2	2.84192e-53	1.00652	0.371	0.17
Chondrocytes	evm.TU.ctg70.256	VGLL4	0	1.00622	0.896	0.568
Osteoblasts	evm.TU.ctg54.102	PPP1R14B	3.63313e-128	1.0062	0.476	0.293
Unknown	evm.TU.ctg164.186	B3GNT8	0	10.176	0.256	0
Moncyte/Macrophage	evm.TU.ctg143.102	CCT3	8.01476e-64	1.00566	0.527	0.289
Endothelial cells	evm.TU.ctg104.27	DNTTIP2	2.55526e-26	1.00431	0.448	0.5
Pericytes	evm.TU.ctg52.245	LGALS1	7.22162e-129	1.00386	1	0.894
Endothelial cells	evm.TU.ctg71.18	Tubb4b	4.69214e-22	1.00289	0.458	0.516
Chondrocytes	evm.TU.ctg68.106	MEA1	1.55912e-284	1.00259	0.31	0.085
Endothelial cells	evm.TU.ctg215.33	BRD4	5.26288e-38	1.00218	0.499	0.569
Moncyte/Macrophage	evm.TU.ctg2.659	AHSA1	6.51821e-50	1.00117	0.358	0.167
Endothelial cells	evm.TU.ctg28.323	DNAJA1	4.52556e-47	1.00088	0.457	0.487
Moncyte/Macrophage	evm.TU.ctg134.18	EIF2B3	7.12394e-56	1.00034	0.415	0.201
Chondrocytes	evm.TU.ctg15.476	MIB2	0	1.00025	0.403	0.123
Moncyte/Macrophage	evm.TU.ctg121.35	POLR1G	8.88619e-36	0.999912	0.306	0.152
Osteoblasts	evm.TU.ctg30.98	arf3	0	1.57734	0.993	0.738
Mesenchymal cells	evm.TU.ctg199.39	FLNA	1.44353e-254	0.998015	0.612	0.277
Osteoclast	evm.TU.ctg15.97	C1orf53	7.53763e-67	0.997533	0.516	0.301
Mesenchymal cells	evm.TU.ctg60.20	Palm3	0	1.84079	0.328	0.073
Osteoclast	evm.TU.ctg14.424	NDUFA5	1.17784e-34	0.996237	0.331	0.197
Endothelial cells	evm.TU.ctg77.10	PHF3	6.76594e-58	0.995944	0.543	0.62
Osteoclast	evm.TU.ctg31.128	PHKG1	5.98637e-40	0.99593	0.387	0.235
Endothelial cells	evm.TU.ctg11.263	TLN1	0	0.995782	0.755	0.761
Osteoclast	evm.TU.ctg26.329	MRPL47	1.51232e-40	0.994949	0.306	0.161
Endothelial cells	evm.TU.ctg104.71	ZNF326	5.98913e-33	0.994724	0.453	0.506
Pericytes	evm.TU.ctg69.371	SMTN	1.00573e-41	0.993662	0.35	0.142
Osteoclast	evm.TU.ctg26.66	NDUFB4	2.36474e-140	0.993518	0.865	0.607
Chondrocytes	evm.TU.ctg45.117	Ube2d1	1.80955e-263	0.993133	0.278	0.075
Moncyte/Macrophage	evm.TU.ctg2.313	NMI	2.12643e-42	0.992428	0.316	0.144
Osteoblasts	evm.TU.ctg29.52	SPATS2L	1.53437e-108	0.991443	0.413	0.25
Osteoblasts	evm.TU.ctg15.97	C1orf53	3.10746e-130	0.987009	0.473	0.284
Pericytes	evm.TU.ctg2.227	COBLL1	4.61565e-16	0.985511	0.258	0.138
Moncyte/Macrophage	evm.TU.ctg10.77	ARPC2	7.4836e-141	0.985124	0.912	0.697
Endothelial cells	evm.TU.ctg32.33	PRPF38B	3.77653e-19	0.984869	0.436	0.499
Chondrocytes	evm.TU.ctg164.15	TMEM147	0	0.98409	0.949	0.775
Endothelial cells	evm.TU.ctg27.55	CMTM8	0	3.97814	0.32	0.065
Mesenchymal cells	evm.TU.ctg135.35	PGP	1.36974e-122	0.590413	0.766	0.512
Endothelial cells	evm.TU.ctg52.135	TSPO	1.8003e-98	0.981838	0.578	0.629
Moncyte/Macrophage	evm.TU.ctg57.149	VDAC2	3.90708e-50	0.981406	0.361	0.168
Chondrocytes	evm.TU.ctg164.12	DMKN	0	4.42336	0.261	0.007
Moncyte/Macrophage	evm.TU.ctg84.446	TXNDC17	5.50381e-89	0.980875	0.725	0.475
Pericytes	evm.TU.ctg71.78	BRD3	3.89344e-35	0.980507	0.428	0.218
Pericytes	evm.TU.ctg24.457	ROCK2	4.9055e-69	0.980144	0.818	0.525
Moncyte/Macrophage	evm.TU.ctg7.309	GTF3A	2.63884e-54	0.979233	0.567	0.369
Osteoblasts	evm.TU.ctg152.60	YJEFN3	0	0.979131	0.964	0.816
Mesenchymal cells	evm.TU.ctg47.25	TRIM2	1.55787e-154	0.978409	0.294	0.105
Osteoclast	evm.TU.ctg146.5	MMTAG2	1.2835e-128	0.978244	0.815	0.552
Moncyte/Macrophage	evm.TU.ctg4.443	CCDC88A	3.11499e-147	1.22229	0.902	0.649
Chondrocytes	evm.TU.ctg54.109	PRDX5	0	0.975737	0.81	0.414
Pericytes	evm.TU.ctg121.35	POLR1G	5.39141e-18	0.975606	0.285	0.155
Mesenchymal cells	evm.TU.ctg34.31	OSER1	1.53837e-167	0.975355	0.414	0.181
Endothelial cells	evm.TU.ctg123.20	IQGAP1	5.29026e-37	0.972291	0.473	0.517
Moncyte/Macrophage	evm.TU.ctg164.137	DYRK1B	3.91584e-68	0.970517	0.686	0.481
Moncyte/Macrophage	evm.TU.ctg59.47	TMEM126A	2.46103e-69	0.969565	0.701	0.509
Osteoblasts	evm.TU.ctg2.529	GOLM2	2.81564e-189	0.880605	0.64	0.387
Mesenchymal cells	evm.TU.ctg98.50	SSR1	3.85875e-126	0.733428	0.577	0.326
Mesenchymal cells	evm.TU.ctg67.32	LMAN1	2.29638e-240	0.827405	0.92	0.67
Mesenchymal cells	evm.TU.ctg21.254	HDAC2	7.93898e-131	0.608351	0.544	0.294
Endothelial cells	evm.TU.ctg21.261	PTTG1IP	9.9748e-11	0.968306	0.396	0.461
Endothelial cells	evm.TU.ctg5.161	PCM1	3.1269e-18	0.967885	0.445	0.517
Osteoclast	evm.TU.ctg69.211	GATC	9.40012e-49	0.966636	0.462	0.289
Moncyte/Macrophage	evm.TU.ctg57.68	DDX21	1.28953e-71	0.965005	0.702	0.478
Moncyte/Macrophage	evm.TU.ctg51.117	JPT1	1.89534e-89	0.963719	0.756	0.476
Chondrocytes	evm.TU.ctg46.190	Cadm1	7.99605e-267	0.962862	0.479	0.186
Endothelial cells	evm.TU.ctg31.151	FUS	1.79085e-07	0.962207	0.369	0.43
Endothelial cells	evm.TU.ctg35.167	Hnrnpd	9.03259e-11	0.961663	0.348	0.383
Endothelial cells	evm.TU.ctg86.37	IRF2BP2	1.51425e-07	0.961109	0.204	0.269
Osteoclast	evm.TU.ctg143.36	RAB13	2.22568e-64	0.960337	0.539	0.323
Chondrocytes	evm.TU.ctg142.44	P3H1	9.83617e-181	0.418444	0.441	0.191
Chondrocytes	evm.TU.ctg64.207	DNAJC18	6.9854e-296	0.959748	0.372	0.115
Moncyte/Macrophage	evm.TU.ctg70.177	UQCRC1	5.42327e-75	0.959177	0.729	0.514
Osteoblasts	evm.TU.ctg116.22	PIGP	5.47151e-88	0.957955	0.348	0.205
Chondrocytes	evm.TU.ctg14.51	PHTF2	6.50599e-198	0.956966	0.25	0.076
Osteoblasts	evm.TU.ctg147.9	WFDC2	4.12154e-190	0.956881	0.553	0.302
Mesenchymal cells	evm.TU.ctg9.78	FAM114A1	6.43403e-79	0.387251	0.66	0.411
Endothelial cells	evm.TU.ctg57.44	REEP3	5.75648e-71	0.955569	0.55	0.609
Osteoclast	evm.TU.ctg27.236	THUMPD3	5.67352e-26	0.954971	0.283	0.171
NK cell	evm.TU.ctg20.55	Rpl37	6.20833e-67	0.954526	1	0.985
Endothelial cells	evm.TU.ctg52.6	ARSA	3.89453e-21	0.954334	0.458	0.524
Osteoblasts	evm.TU.ctg180.40	FTL	0	0.953326	0.995	0.903
Moncyte/Macrophage	evm.TU.ctg85.81	PSME1	5.61348e-86	0.952785	0.685	0.37
Moncyte/Macrophage	evm.TU.ctg30.368	ATP5F1B	5.1954e-127	0.951937	0.895	0.725
Osteoclast	evm.TU.ctg15.257	Arpc5	9.87897e-50	0.950777	0.445	0.267
Pericytes	evm.TU.ctg121.40	VASP	7.54193e-43	0.950673	0.368	0.149
Mesenchymal cells	evm.TU.ctg14.233	FKBP14	2.26496e-133	0.789903	0.521	0.272
Endothelial cells	evm.TU.ctg71.27	ANAPC2	2.3347e-09	0.949603	0.224	0.305
Chondrocytes	evm.TU.ctg7.345	SACS	2.01385e-174	0.475804	0.462	0.213
Moncyte/Macrophage	evm.TU.ctg98.125	DTNBP1	3.13533e-38	0.949551	0.337	0.17
Endothelial cells	evm.TU.ctg21.8	SYNCRIP	1.17244e-27	0.949107	0.444	0.49
Moncyte/Macrophage	evm.TU.ctg5.79	MAK16	1.40183e-48	0.948985	0.316	0.137
Osteoclast	evm.TU.ctg261.24	ETFB	2.82644e-164	0.948274	0.949	0.735
Chondrocytes	evm.TU.ctg120.27	Cpxm1	0	0.947393	0.482	0.159
NK cell	evm.TU.ctg80.53	Rpl23	1.41085e-27	0.946852	0.956	0.932
Moncyte/Macrophage	evm.TU.ctg57.72	SUPV3L1	3.41941e-62	0.946045	0.653	0.435
Endothelial cells	evm.TU.ctg54.186	SF3B2	5.71449e-56	0.945201	0.516	0.577
Endothelial cells	evm.TU.ctg97.18	PALMD	0	4.88677	0.28	0.031
Moncyte/Macrophage	evm.TU.ctg30.153	SLC48A1	2.15294e-236	2.64973	0.286	0.039
Chondrocytes	evm.TU.ctg54.284	PPFIA1	0	0.943354	0.59	0.244
Chondrocytes	evm.TU.ctg46.372	SERGEF	1.67556e-225	0.942792	0.339	0.118
Moncyte/Macrophage	evm.TU.ctg21.46	PNRC1	5.9252e-46	0.942331	0.684	0.465
Chondrocytes	evm.TU.ctg51.303	METRNL	0	0.940493	0.944	0.424
Moncyte/Macrophage	evm.TU.ctg92.40	NPM1	6.78215e-56	0.939358	0.62	0.412
Mesenchymal cells	evm.TU.ctg29.7	MYO1B	7.64603e-92	0.375235	0.732	0.486
Moncyte/Macrophage	evm.TU.ctg21.162	PRDM1	1.53466e-163	1.54652	0.306	0.06
Osteoclast	evm.TU.ctg143.91	LAMTOR2	1.08368e-110	0.937937	0.828	0.592
Mesenchymal cells	evm.TU.ctg104.12	CNN3	2.42274e-222	0.937806	0.412	0.148
Pericytes	evm.TU.ctg50.99	LDHB	8.00403e-50	0.937641	0.751	0.499
Chondrocytes	evm.TU.ctg197.25	JUP	3.37956e-258	0.937441	0.344	0.11
Moncyte/Macrophage	evm.TU.ctg51.156	SPHK1	1.24614e-25	0.936963	0.263	0.14
Osteoblasts	evm.TU.ctg43.59	HEBP2	7.60458e-66	0.936398	0.299	0.18
Pericytes	evm.TU.ctg229.26	MYH9	1.43933e-64	0.936269	0.818	0.487
Osteoclast	evm.TU.ctg78.104	ATP5PB	5.327e-31	0.935104	0.282	0.159
Chondrocytes	evm.TU.ctg84.164	COL1A1	0	0.935104	1	0.852
Mesenchymal cells	evm.TU.ctg96.4	CHORDC1	2.16766e-137	0.709741	0.505	0.261
Osteoclast	evm.TU.ctg84.446	TXNDC17	2.96872e-112	0.934788	0.753	0.47
Osteoclast	evm.TU.ctg83.51	NDUFB8	1.40851e-145	0.934085	0.908	0.681
Mesenchymal cells	evm.TU.ctg51.259	P4HB	2.97604e-137	0.821728	0.509	0.266
Moncyte/Macrophage	evm.TU.ctg15.349	MRPS14	1.33213e-62	0.931804	0.52	0.27
Endothelial cells	evm.TU.ctg84.311	MYH10	2.65599e-30	0.930921	0.354	0.329
Mesenchymal cells	evm.TU.ctg15.509	PRXL2B	1.51604e-93	0.930393	0.282	0.131
Endothelial cells	evm.TU.ctg125.22	ANKRD12	2.26902e-64	0.930066	0.592	0.673
Osteoclast	evm.TU.ctg12.54	TIAM1	0	2.83614	0.277	0.034
Endothelial cells	evm.TU.ctg7.112	ZC3H13	6.99687e-24	0.928053	0.482	0.566
Chondrocytes	evm.TU.ctg238.2	MPHOSPH10	0	0.927876	0.631	0.288
Osteoclast	evm.TU.ctg163.69	ZDHHC4	3.94564e-69	0.927809	0.576	0.362
Osteoblasts	evm.TU.ctg55.152	ZNF593	5.54107e-142	0.927613	0.555	0.357
Osteoclast	evm.TU.ctg116.12	RPS25	0	0.9271	0.998	0.963
Moncyte/Macrophage	evm.TU.ctg2.36	WDR75	4.85731e-53	0.926853	0.347	0.154
Chondrocytes	evm.TU.ctg14.353	AEBP1	0	0.92626	0.748	0.244
Moncyte/Macrophage	evm.TU.ctg56.117	RSL1D1	5.44705e-45	0.925931	0.445	0.253
Endothelial cells	evm.TU.ctg20.35	NIPBL	1.46594e-53	0.925842	0.562	0.651
Endothelial cells	evm.TU.ctg46.444	SWAP70	4.0227e-10	0.925335	0.389	0.44
Endothelial cells	evm.TU.ctg127.2	CHD9	1.01202e-10	0.925151	0.446	0.531
Pericytes	evm.TU.ctg25.292	IFI27L2	1.04487e-31	0.924851	0.572	0.353
Mesenchymal cells	evm.TU.ctg26.465	SSR3	7.60937e-81	0.446552	0.725	0.483
Chondrocytes	evm.TU.ctg19.505	TMEM65	3.39308e-273	0.924047	0.52	0.215
Chondrocytes	evm.TU.ctg71.43	PAXX	3.31897e-228	0.704434	0.377	0.135
Endothelial cells	evm.TU.ctg25.470	HECTD1	1.16497e-35	0.922686	0.502	0.577
Mesenchymal cells	evm.TU.ctg203.4	MSMO1	6.54062e-110	0.922549	0.266	0.109
Osteoclast	evm.TU.ctg25.294	IFI27	4.5178e-63	0.922464	0.565	0.349
Chondrocytes	evm.TU.ctg81.3	ARFGEF2	5.72161e-295	0.922148	0.456	0.164
Osteoclast	evm.TU.ctg4.179	STAMBP	3.33137e-36	0.92184	0.305	0.17
Osteoclast	evm.TU.ctg28.352	DOCK5	0	4.54658	0.255	0.013
Endothelial cells	evm.TU.ctg8.370	FNBP4	2.44839e-30	0.921519	0.483	0.546
Osteoclast	evm.TU.ctg84.387	ACADVL	1.14495e-37	0.92133	0.358	0.212
Moncyte/Macrophage	evm.TU.ctg18.18	TYMS	3.69511e-56	0.920912	0.306	0.119
Moncyte/Macrophage	evm.TU.ctg18.139	ACTR3	6.98594e-44	0.920362	0.282	0.121
Chondrocytes	evm.TU.ctg15.477	MMP23	0	0.92004	0.65	0.258
Endothelial cells	evm.TU.ctg68.69	HSP90AB1	0	0.919791	0.969	0.957
Endothelial cells	evm.TU.ctg21.122	USP45	5.72204e-215	0.919495	0.764	0.823
Osteoclast	evm.TU.ctg113.19	SLC37A2	0	5.05817	0.25	0.008
Osteoclast	evm.TU.ctg60.10	PKN1	8.11209e-123	0.918816	0.743	0.416
Moncyte/Macrophage	evm.TU.ctg93.24	SLBP	1.11731e-33	0.91854	0.323	0.166
Osteoblasts	evm.TU.ctg50.82	PLEKHA5	3.97273e-157	0.918185	0.445	0.228
Chondrocytes	evm.TU.ctg70.92	ACY1	2.3589e-276	0.917391	0.322	0.094
Chondrocytes	evm.TU.ctg76.39	PIEZO1	0	0.917338	0.71	0.264
Mesenchymal cells	evm.TU.ctg34.81	RPN2	1.24492e-139	0.783324	0.484	0.243
Chondrocytes	evm.TU.ctg1.152	SKIC3	4.46277e-155	0.360724	0.447	0.206
Osteoblasts	evm.TU.ctg19.301	TRAM1	7.59104e-141	0.915709	0.529	0.328
Endothelial cells	evm.TU.ctg17.63	DUT	3.36377e-37	0.914677	0.422	0.412
Chondrocytes	evm.TU.ctg52.32	CRELD2	1.63611e-214	0.768734	0.391	0.15
Chondrocytes	evm.TU.ctg76.190	Gabarapl2	0	0.913637	0.447	0.139
Chondrocytes	evm.TU.ctg31.193	RPLP1	0	0.913169	0.824	0.5
Endothelial cells	evm.TU.ctg1372.1	SERPINB6	3.70792e-23	0.913059	0.441	0.497
Endothelial cells	evm.TU.ctg59.99	RSF1	2.20651e-26	0.912086	0.509	0.598
Chondrocytes	evm.TU.ctg71.157	PRRC2B	0	0.911857	0.451	0.137
Osteoblasts	evm.TU.ctg71.110	DNLZ	1.06062e-246	0.911068	0.768	0.515
Mesenchymal cells	evm.TU.ctg253.4	MAGED1	2.68638e-121	0.762307	0.492	0.253
Chondrocytes	evm.TU.ctg130.36	PDGFA	3.63871e-276	0.90993	0.425	0.15
Endothelial cells	evm.TU.ctg86.47	ARID4B	1.796e-75	0.909413	0.599	0.686
Osteoclast	evm.TU.ctg54.139	FAU	0	0.908287	0.998	0.987
Osteoclast	evm.TU.ctg116.22	PIGP	3.85034e-24	0.908099	0.332	0.221
Moncyte/Macrophage	evm.TU.ctg198.35	CYC1	4.21539e-61	0.905605	0.635	0.417
Moncyte/Macrophage	evm.TU.ctg50.99	LDHB	1.41349e-78	0.904815	0.747	0.495
Endothelial cells	evm.TU.ctg36.133	SRSF11	1.03663e-96	0.904364	0.611	0.673
Mesenchymal cells	evm.TU.ctg4.250	Fam98a	8.469e-117	0.691867	0.541	0.303
Mesenchymal cells	evm.TU.ctg239.14	PCOLCE	0	0.904011	0.979	0.514
Osteoclast	evm.TU.ctg26.2	ATG3	4.16587e-26	0.903394	0.265	0.156
Endothelial cells	evm.TU.ctg25.446	SNX6	1.29177e-50	0.902952	0.508	0.558
Endothelial cells	evm.TU.ctg84.184	SPAG9	4.45275e-39	0.90294	0.535	0.637
Pericytes	evm.TU.ctg12.2	ITSN1	1.24391e-32	0.902755	0.44	0.231
Osteoclast	evm.TU.ctg78.90	CTTNBP2NL	1.47416e-52	0.902744	0.364	0.182
Endothelial cells	evm.TU.ctg10.232	PTMA	0	0.900525	0.991	0.988
Moncyte/Macrophage	evm.TU.ctg70.60	TKT	6.42473e-89	0.900399	0.808	0.594
Endothelial cells	evm.TU.ctg24.62	TMSB10	3.62402e-297	0.898249	0.772	0.814
Endothelial cells	evm.TU.ctg46.424	USP47	1.59278e-06	0.898214	0.229	0.303
Moncyte/Macrophage	evm.TU.ctg42.100	CCNB1	2.11081e-66	0.897811	0.308	0.111
Pericytes	evm.TU.ctg180.67	RRAS	2.78927e-37	0.897149	0.41	0.19
Moncyte/Macrophage	evm.TU.ctg63.49	OSBPL9	9.36173e-35	0.896909	0.312	0.153
Chondrocytes	evm.TU.ctg135.89	LMF1	0	0.896696	0.729	0.329
Mesenchymal cells	evm.TU.ctg160.2	HMGB3	1.51156e-182	0.896314	0.438	0.185
Osteoclast	evm.TU.ctg2.126	ATP5MC3	3.87078e-24	0.895489	0.328	0.221
Osteoclast	evm.TU.ctg54.100	Dnajc4	2.91873e-29	0.895238	0.353	0.228
Chondrocytes	evm.TU.ctg54.190	YIF1A	0	0.89396	0.83	0.437
Pericytes	evm.TU.ctg25.356	MAP1A	6.8934e-35	0.893085	0.482	0.253
Moncyte/Macrophage	evm.TU.ctg2.813	Eif2s1	1.00319e-40	0.892735	0.419	0.229
Osteoclast	evm.TU.ctg60.269	NDUFA11	2.22907e-125	0.892539	0.881	0.629
Osteoclast	evm.TU.ctg20.61	Oxct1	2.02563e-53	0.892523	0.534	0.337
Mesenchymal cells	evm.TU.ctg90.66	Ptn	0	2.54624	0.91	0.673
Endothelial cells	evm.TU.ctg55.101	HNRNPR	2.60798e-10	0.891301	0.404	0.473
Endothelial cells	evm.TU.ctg56.25	CREBBP	3.84647e-08	0.891083	0.219	0.295
Pericytes	evm.TU.ctg149.83	SMARCD3	7.70694e-34	0.890082	0.466	0.237
Endothelial cells	evm.TU.ctg26.143	Pak2	2.02755e-31	0.888494	0.493	0.574
Pericytes	evm.TU.ctg15.812	PARP1	1.76577e-45	0.732154	0.783	0.547
Moncyte/Macrophage	evm.TU.ctg68.103	MRPL2	7.96932e-41	0.888011	0.524	0.349
Endothelial cells	evm.TU.ctg19.361	CHD7	0	2.70405	0.497	0.261
Endothelial cells	evm.TU.ctg84.420	PFN1	4.15567e-207	0.887244	0.692	0.747
Osteoclast	evm.TU.ctg54.260	MRPL21	2.56021e-97	0.886575	0.754	0.522
Mesenchymal cells	evm.TU.ctg37.3	HTRA1	4.04664e-159	0.884137	0.519	0.256
Moncyte/Macrophage	evm.TU.ctg116.15	MORC3	1.87701e-42	0.88315	0.317	0.146
Pericytes	evm.TU.ctg25.10	Tedc1	4.1978e-75	0.881981	0.91	0.609
NK cell	evm.TU.ctg11.4	Rps6	9.55464e-58	0.881959	1	0.983
Osteoblasts	evm.TU.ctg11.269	HINT2	5.40582e-229	0.881124	0.795	0.547
Endothelial cells	evm.TU.ctg28.254	TUT7	2.52121e-06	0.881101	0.251	0.335
Osteoblasts	evm.TU.ctg68.98	DNPH1	1.29119e-266	0.88094	0.823	0.563
Moncyte/Macrophage	evm.TU.ctg7.263	HSPH1	1.08324e-66	1.03018	0.431	0.195
Unknown	evm.TU.ctg4.113	RNF149	2.92536e-05	1.32852	0.465	0.23
Osteoclast	evm.TU.ctg71.8	Mrpl41	1.61231e-97	0.87985	0.782	0.526
Endothelial cells	evm.TU.ctg35.44	BOD1L1	5.94942e-15	0.879788	0.507	0.622
Mesenchymal cells	evm.TU.ctg70.165	IMPDH2	9.62874e-190	0.879348	0.575	0.283
Moncyte/Macrophage	evm.TU.ctg30.231	CCT2	7.53327e-69	0.878294	0.738	0.553
Osteoclast	evm.TU.ctg13.85	NDUFA12	3.24024e-136	0.877542	0.902	0.674
Mesenchymal cells	evm.TU.ctg57.138	VCL	1.82908e-185	0.877371	0.508	0.229
Osteoblasts	evm.TU.ctg69.296	CRYBB1	2.85534e-115	0.876007	0.355	0.184
Osteoclast	evm.TU.ctg10.208	CAB39	1.90514e-30	0.875869	0.304	0.178
Osteoblasts	evm.TU.ctg54.154	SCYL1	8.76191e-108	0.875532	0.447	0.279
Chondrocytes	evm.TU.ctg50.49	H2AJ	0	0.875467	0.776	0.363
Chondrocytes	evm.TU.ctg61.105	NHP2	4.62788e-299	1.2109	0.328	0.093
Moncyte/Macrophage	evm.TU.ctg64.218	Etf1	9.70577e-36	0.875294	0.327	0.165
Pericytes	evm.TU.ctg31.167	Bcl7c	1.15923e-45	0.874929	0.756	0.513
Osteoblasts	evm.TU.ctg46.70	ACAT1	6.84794e-120	0.874868	0.487	0.304
Chondrocytes	evm.TU.ctg54.99	NUDT22	0	0.874373	0.525	0.19
Moncyte/Macrophage	evm.TU.ctg61.50	DMXL1	1.79898e-50	0.873992	0.36	0.162
Endothelial cells	evm.TU.ctg24.112	CCT4	1.24927e-08	0.873188	0.397	0.466
Osteoclast	evm.TU.ctg164.127	ZFP36	1.50072e-42	0.872602	0.404	0.241
Osteoclast	evm.TU.ctg62.8	MPP7	0	4.3152	0.25	0.015
Osteoclast	evm.TU.ctg54.372	TALDO1	6.83517e-73	0.872251	0.644	0.43
Moncyte/Macrophage	evm.TU.ctg24.153	Actr2	1.72848e-44	0.871834	0.468	0.261
Moncyte/Macrophage	evm.TU.ctg123.7	WHAMM	1.12953e-25	0.871109	0.33	0.191
Endothelial cells	evm.TU.ctg35.165	HNRNPDL	2.16631e-60	0.870959	0.541	0.598
Chondrocytes	evm.TU.ctg144.43	S100a10	4.76157e-224	0.506264	0.912	0.678
Mesenchymal cells	evm.TU.ctg114.17	EPB41L2	4.50918e-96	0.477168	0.6	0.366
Pericytes	evm.TU.ctg30.389	Myl6	2.04325e-83	0.868736	0.948	0.827
Moncyte/Macrophage	evm.TU.ctg19.505	TMEM65	2.18995e-36	0.868634	0.441	0.263
Chondrocytes	evm.TU.ctg38.41	BLTP3B	2.02323e-224	0.867849	0.334	0.115
Moncyte/Macrophage	evm.TU.ctg69.121	Vps29	4.72762e-48	0.867656	0.462	0.248
Osteoblasts	evm.TU.ctg143.63	DPM3	1.1395e-233	0.867541	0.765	0.515
Mesenchymal cells	evm.TU.ctg239.15	MOSPD3	1.28816e-179	0.86749	0.583	0.294
Endothelial cells	evm.TU.ctg9.64	PDS5A	1.97365e-09	0.86728	0.193	0.261
Chondrocytes	evm.TU.ctg52.142	ARFGAP3	7.48116e-177	0.557177	0.399	0.167
Chondrocytes	evm.TU.ctg17.2	CCPG1	0	0.865571	0.827	0.443
Chondrocytes	evm.TU.ctg54.34	FTH1	0	0.86525	0.985	0.964
Osteoclast	evm.TU.ctg210.3	MRPS24	1.91418e-81	0.864594	0.665	0.425
Moncyte/Macrophage	evm.TU.ctg102.29	Cnbp	9.09525e-46	0.864542	0.457	0.249
Mesenchymal cells	evm.TU.ctg33.15	ZNF618	4.95756e-56	0.863967	0.256	0.138
Osteoclast	evm.TU.ctg51.264	Anapc11	1.42461e-27	0.863939	0.313	0.193
Moncyte/Macrophage	evm.TU.ctg81.4	CSE1L	1.83795e-52	0.862721	0.396	0.189
Chondrocytes	evm.TU.ctg169.31	USE1	0	0.862591	0.766	0.358
Chondrocytes	evm.TU.ctg28.61	Klf4	7.63746e-132	0.280078	0.461	0.231
Endothelial cells	evm.TU.ctg24.420	SMC6	1.38209e-35	0.861217	0.505	0.589
Osteoblasts	evm.TU.ctg82.11	RARRES2	0	0.860896	0.889	0.471
Moncyte/Macrophage	evm.TU.ctg12.115	HMGB2	1.97676e-48	0.860806	0.326	0.141
Osteoblasts	evm.TU.ctg70.154	GPX1	8.81283e-73	0.859775	0.365	0.226
Moncyte/Macrophage	evm.TU.ctg31.230	TUFM	3.47081e-44	0.859206	0.435	0.239
Osteoblasts	evm.TU.ctg135.15	ELOB	0	0.859088	0.993	0.912
Moncyte/Macrophage	evm.TU.ctg21.262	NPM1	5.25211e-51	0.859048	0.71	0.555
Chondrocytes	evm.TU.ctg116.8	CBR1	1.16461e-170	0.858844	0.264	0.093
Moncyte/Macrophage	evm.TU.ctg180.35	PPP1R15A	2.44163e-29	0.858176	0.359	0.204
Endothelial cells	evm.TU.ctg15.233	TPR	6.45643e-103	0.856825	0.632	0.704
Endothelial cells	evm.TU.ctg57.72	SUPV3L1	5.77096e-16	0.855322	0.415	0.464
Chondrocytes	evm.TU.ctg54.241	GSTP1	0	0.854203	0.941	0.769
Mesenchymal cells	evm.TU.ctg24.464	Pdia6	3.42051e-150	0.875405	0.413	0.183
Osteoblasts	evm.TU.ctg26.87	FAM162A	2.04843e-147	0.85371	0.558	0.345
Chondrocytes	evm.TU.ctg30.381	CNPY2	0	0.853522	0.907	0.601
Moncyte/Macrophage	evm.TU.ctg112.20	RBIS	5.96918e-41	0.853178	0.43	0.239
Chondrocytes	evm.TU.ctg71.185	PRRX2	2.19544e-167	0.852782	0.277	0.1
Moncyte/Macrophage	evm.TU.ctg30.413	Bloc1s1	5.60065e-83	0.852711	0.783	0.572
Endothelial cells	evm.TU.ctg62.136	ITGB1	0	0.85229	0.876	0.919
Endothelial cells	evm.TU.ctg52.352	CHD4	1.64361e-56	0.852247	0.561	0.632
Chondrocytes	evm.TU.ctg1434.1	CDV3	1.33965e-177	0.494938	0.39	0.16
Chondrocytes	evm.TU.ctg8.37	FCHSD2	4.89154e-304	0.85172	0.327	0.088
Osteoblasts	evm.TU.ctg52.220	KDELR3	3.93989e-263	1.98995	0.364	0.134
Moncyte/Macrophage	evm.TU.ctg24.490	CPSF3	1.24504e-31	0.849712	0.31	0.162
Chondrocytes	evm.TU.ctg70.161	LAMB2	0	0.849529	0.692	0.304
Endothelial cells	evm.TU.ctg91.23	TMEM165	2.55146e-07	0.849138	0.415	0.505
NK cell	evm.TU.ctg54.139	FAU	3.69637e-62	0.848959	0.996	0.988
Osteoblasts	evm.TU.ctg5.100	Leprotl1	1.84098e-102	0.848545	0.476	0.31
Moncyte/Macrophage	evm.TU.ctg2.404	ACTR3	1.86344e-41	0.848429	0.376	0.192
Osteoclast	evm.TU.ctg8.210	CD44	3.75193e-180	1.81222	0.293	0.063
Osteoclast	evm.TU.ctg103.22	HSPE1	3.43569e-104	0.848264	0.837	0.607
Mesenchymal cells	evm.TU.ctg20.61	Oxct1	1.2733e-164	0.848171	0.583	0.313
Endothelial cells	evm.TU.ctg65.36	HOOK3	4.09709e-60	0.848117	0.581	0.671
Mesenchymal cells	evm.TU.ctg60.6	TECR	3.07927e-159	0.848031	0.648	0.388
Osteoblasts	evm.TU.ctg144.89	MRPS21	9.10465e-187	0.847799	0.669	0.436
Chondrocytes	evm.TU.ctg180.99	Aspdh	0	0.84765	0.724	0.32
Endothelial cells	evm.TU.ctg143.94	SEMA4A	0	0.847441	0.876	0.809
Moncyte/Macrophage	evm.TU.ctg80.34	ATP5F1C	2.43393e-81	0.845737	0.804	0.632
Mesenchymal cells	evm.TU.ctg153.11	NDNF	0	3.46086	0.259	0.029
Pericytes	evm.TU.ctg220.15		5.68851e-35	0.785604	0.69	0.461
Osteoclast	evm.TU.ctg10.77	ARPC2	1.62506e-132	0.845557	0.9	0.695
Osteoclast	evm.TU.ctg43.130	PBDC1	3.19458e-34	0.84447	0.258	0.131
Moncyte/Macrophage	evm.TU.ctg12.54	TIAM1	3.05353e-208	2.17424	0.264	0.037
Moncyte/Macrophage	evm.TU.ctg142.19	EBNA1BP2	2.69081e-41	0.843868	0.489	0.296
Osteoblasts	evm.TU.ctg135.58	HAGH	3.56298e-81	0.843683	0.402	0.259
Osteoblasts	evm.TU.ctg67.36	SEC11C	1.85462e-204	0.843371	0.715	0.465
Mesenchymal cells	evm.TU.ctg17.101	FERMT2	1.95452e-52	0.299839	0.713	0.488
Moncyte/Macrophage	evm.TU.ctg135.52	NDUFB10	6.46753e-119	0.84039	0.933	0.855
Chondrocytes	evm.TU.ctg18.6	LPIN2	3.27067e-297	0.840152	0.725	0.36
Mesenchymal cells	evm.TU.ctg2.72	ITGA4	0	2.18604	0.281	0.056
Chondrocytes	evm.TU.ctg56.114	TXNDC11	9.9324e-306	0.839014	0.565	0.227
Moncyte/Macrophage	evm.TU.ctg84.138	ATP5MC1	1.7616e-79	0.838629	0.852	0.745
Endothelial cells	evm.TU.ctg69.45	Ubc	0	0.838626	0.86	0.89
Moncyte/Macrophage	evm.TU.ctg24.35	IMMT	4.10848e-41	0.838504	0.436	0.243
Chondrocytes	evm.TU.ctg30.98	arf3	2.00019e-216	0.537006	0.96	0.736
Osteoblasts	evm.TU.ctg44.65	MRAS	2.19762e-173	0.944054	0.573	0.349
Mesenchymal cells	evm.TU.ctg57.87	PPA1	5.60892e-125	0.702676	0.435	0.212
Mesenchymal cells	evm.TU.ctg1.159	RHOBTB3	3.32412e-103	0.837304	0.327	0.152
Osteoblasts	evm.TU.ctg167.20	Hdlbp	1.7045e-143	0.475124	0.868	0.646
Pericytes	evm.TU.ctg70.32	SLMAP	4.27904e-15	0.835901	0.287	0.166
Endothelial cells	evm.TU.ctg7.248	N4BP2L2	1.49795e-84	0.835539	0.649	0.754
Osteoblasts	evm.TU.ctg22.105	RNASET2	1.41055e-102	0.835413	0.43	0.262
Osteoclast	evm.TU.ctg60.5	NDUFB7	1.15625e-163	0.834846	0.968	0.805
Moncyte/Macrophage	evm.TU.ctg2.537	Psmc1	2.20873e-53	0.833926	0.603	0.391
Moncyte/Macrophage	evm.TU.ctg45.92	Washc2	1.62011e-46	0.833766	0.552	0.332
Osteoclast	evm.TU.ctg19.108	COX6C	8.09228e-155	0.832429	0.965	0.795
Moncyte/Macrophage	evm.TU.ctg51.125	Grb2	8.23435e-35	0.831891	0.549	0.369
Osteoblasts	evm.TU.ctg1.156	RFESD	5.58132e-42	0.831272	0.26	0.169
Pericytes	evm.TU.ctg15.220	CENPF	2.63208e-22	0.831186	0.468	0.275
Mesenchymal cells	evm.TU.ctg24.433	DDX1	1.34652e-120	0.642587	0.443	0.221
Osteoblasts	evm.TU.ctg34.102	Romo1	1.07005e-287	0.829544	0.875	0.611
Moncyte/Macrophage	evm.TU.ctg132.49	HMGN5	2.1233e-50	0.829131	0.395	0.188
Pericytes	evm.TU.ctg25.460	ARHGAP5	2.81708e-37	0.829111	0.635	0.396
Moncyte/Macrophage	evm.TU.ctg22.51	EZR	6.29234e-67	0.828254	0.788	0.534
Endothelial cells	evm.TU.ctg2.437	DBI	1.24975e-49	0.827774	0.531	0.586
Pericytes	evm.TU.ctg12.114	app	6.193e-42	0.82774	0.8	0.556
Endothelial cells	evm.TU.ctg79.254	SLTM	5.8054e-31	0.827551	0.532	0.634
Osteoblasts	evm.TU.ctg75.11	SEC61B	2.19173e-153	0.597457	0.795	0.574
Moncyte/Macrophage	evm.TU.ctg71.202	TBC1D13	2.11499e-30	0.827063	0.331	0.182
Moncyte/Macrophage	evm.TU.ctg31.275	NDUFAB1	5.89131e-62	0.825153	0.743	0.559
Moncyte/Macrophage	evm.TU.ctg31.202	MVP	9.85691e-50	0.825024	0.545	0.315
Osteoclast	evm.TU.ctg7.356	MRPL57	5.68595e-22	0.824982	0.309	0.204
Mesenchymal cells	evm.TU.ctg15.220	CENPF	1.24116e-123	0.824891	0.468	0.252
Chondrocytes	evm.TU.ctg5.196	SLC25A4	4.75992e-307	0.823399	0.718	0.346
Endothelial cells	evm.TU.ctg25.402	_	2.66984e-64	0.823216	0.602	0.695
Endothelial cells	evm.TU.ctg141.6	GRIPAP1	3.50723e-13	0.822841	0.187	0.261
Moncyte/Macrophage	evm.TU.ctg40.63	PTGR3	1.09897e-51	0.822509	0.42	0.205
Moncyte/Macrophage	evm.TU.ctg9.187	ARPC3	2.57901e-27	0.821926	0.261	0.131
Mesenchymal cells	evm.TU.ctg25.368	FKBP3	3.08894e-73	0.333805	0.654	0.433
Osteoblasts	evm.TU.ctg84.598	IFT20	1.27517e-164	0.969101	0.554	0.333
Moncyte/Macrophage	evm.TU.ctg20.89	EMB	1.44431e-197	1.84421	0.257	0.037
Pericytes	evm.TU.ctg4.481	SEPTIN10	5.85831e-20	0.820763	0.262	0.129
Moncyte/Macrophage	evm.TU.ctg243.2	DKC1	1.14706e-44	0.820563	0.585	0.388
Moncyte/Macrophage	evm.TU.ctg31.198	KIF22	1.60798e-44	0.819927	0.258	0.104
Moncyte/Macrophage	evm.TU.ctg76.4	Afg3l1	4.80927e-44	0.819903	0.323	0.148
Chondrocytes	evm.TU.ctg22.51	EZR	0	0.819471	0.863	0.474
Chondrocytes	evm.TU.ctg59.121	HTATIP2	0	0.819223	0.704	0.321
Osteoclast	evm.TU.ctg257.15	Rps27	2.17285e-248	0.819091	0.994	0.934
Pericytes	evm.TU.ctg104.12	CNN3	4.00683e-21	0.819034	0.332	0.178
Endothelial cells	evm.TU.ctg16.53	TOPORS	7.20466e-07	0.818217	0.466	0.585
Chondrocytes	evm.TU.ctg16.74	KIF13B	4.91239e-150	0.817599	0.313	0.13
Mesenchymal cells	evm.TU.ctg71.258	HSPA5	3.70571e-149	0.565896	0.882	0.665
Moncyte/Macrophage	evm.TU.ctg36.149	Serbp1	8.08737e-76	0.816664	0.879	0.762
Osteoblasts	evm.TU.ctg25.347	Hypk	2.81094e-251	0.816159	0.876	0.638
Moncyte/Macrophage	evm.TU.ctg24.340	TP53I3	8.23464e-40	0.816153	0.323	0.152
Chondrocytes	evm.TU.ctg24.289	CGREF1	9.94767e-294	0.815859	0.397	0.125
Chondrocytes	evm.TU.ctg109.83	Btg2	4.79053e-218	0.815538	0.285	0.09
Endothelial cells	evm.TU.ctg31.130	CCT6A	1.53757e-32	0.815341	0.472	0.515
Moncyte/Macrophage	evm.TU.ctg50.56	ARHGDIB	1.85446e-95	0.815251	0.475	0.173
Endothelial cells	evm.TU.ctg69.92	ZCCHC8	1.8988e-110	0.815235	0.642	0.727
Pericytes	evm.TU.ctg18.142	SLC39A6	7.5113e-20	0.814948	0.377	0.218
Mesenchymal cells	evm.TU.ctg27.335	TMF1	1.48843e-65	0.369279	0.626	0.409
Chondrocytes	evm.TU.ctg52.126	SAMM50	2.53004e-288	0.814669	0.487	0.185
Endothelial cells	evm.TU.ctg30.389	Myl6	0	0.814664	0.812	0.842
Moncyte/Macrophage	evm.TU.ctg29.79	NOP58	3.3602e-41	0.814417	0.506	0.315
Pericytes	evm.TU.ctg67.111	ACAA2	4.42837e-33	0.814122	0.493	0.269
Mesenchymal cells	evm.TU.ctg167.20	Hdlbp	1.34894e-153	0.652186	0.868	0.652
NK cell	evm.TU.ctg42.131	BTF3	1.31658e-06	0.81262	0.168	0.39
Chondrocytes	evm.TU.ctg4.427	Erlec1	0	0.812316	0.721	0.334
Moncyte/Macrophage	evm.TU.ctg76.36	TRAPPC2L	3.59934e-20	0.811538	0.287	0.17
Osteoblasts	evm.TU.ctg31.155	VKORC1	4.56261e-172	1.14928	0.488	0.272
Chondrocytes	evm.TU.ctg16.57	CLU	0	0.809875	0.552	0.192
Pericytes	evm.TU.ctg92.60	SLIT3	5.79559e-11	0.808979	0.348	0.241
Chondrocytes	evm.TU.ctg84.108	COPZ2	5.83917e-219	0.81488	0.324	0.108
Mesenchymal cells	evm.TU.ctg142.44	P3H1	8.36387e-123	0.916676	0.423	0.208
NK cell	evm.TU.ctg47.52	RPS3A	1.45232e-79	0.808665	1	0.994
Moncyte/Macrophage	evm.TU.ctg46.190	Cadm1	3.70687e-24	0.808614	0.383	0.232
Osteoclast	evm.TU.ctg34.119	PROCR	1.64462e-62	0.808137	0.601	0.389
Endothelial cells	evm.TU.ctg10.219	PSMD1	1.81943e-14	0.808124	0.478	0.574
Endothelial cells	evm.TU.ctg29.34	SF3B1	2.58811e-97	0.807998	0.632	0.722
Mesenchymal cells	evm.TU.ctg14.226	GARS1	3.70667e-69	0.364477	0.638	0.424
NK cell	evm.TU.ctg26.121	RPL35A	2.87774e-66	0.807771	1	0.994
Moncyte/Macrophage	evm.TU.ctg62.86	MCM10	1.32643e-45	0.807368	0.298	0.126
Mesenchymal cells	evm.TU.ctg169.8	tpm1	3.78293e-244	0.806966	0.901	0.729
Mesenchymal cells	evm.TU.ctg60.406	ISOC1	1.95877e-89	0.806892	0.267	0.121
Osteoblasts	evm.TU.ctg69.68	TMED2	9.68813e-61	0.806221	0.355	0.236
Chondrocytes	evm.TU.ctg207.84	GNB1L	2.04723e-264	0.806067	0.399	0.138
Pericytes	evm.TU.ctg187.5	RPS4	6.2098e-58	0.806062	0.854	0.676
Pericytes	evm.TU.ctg69.232	TCHP	2.42763e-12	0.806059	0.255	0.149
Mesenchymal cells	evm.TU.ctg82.27	PDIA4	6.67298e-136	0.956096	0.393	0.179
Osteoclast	evm.TU.ctg1.98	RASA1	8.35736e-42	0.804628	0.443	0.276
Moncyte/Macrophage	evm.TU.ctg4.32	FAHD2B	2.81652e-27	0.804273	0.312	0.171
Osteoblasts	evm.TU.ctg79.204	Rps27l	3.8097e-186	0.804143	0.699	0.459
Pericytes	evm.TU.ctg116.13	Cbr3	1.01631e-51	1.51239	0.336	0.122
Endothelial cells	evm.TU.ctg34.51	TOP1	7.66384e-83	0.803453	0.638	0.736
Chondrocytes	evm.TU.ctg17.165	DAAM1	0	0.802744	0.529	0.183
Mesenchymal cells	evm.TU.ctg6.64	CDK14	0	2.18834	0.268	0.054
Endothelial cells	evm.TU.ctg50.45	ATF7IP	2.19574e-07	0.802428	0.263	0.352
Moncyte/Macrophage	evm.TU.ctg48.38	VPS35	1.29087e-55	0.802032	0.634	0.414
Osteoclast	evm.TU.ctg52.24	TUBGCP6	3.75997e-29	0.801982	0.271	0.152
Mesenchymal cells	evm.TU.ctg52.243	H1-0	1.03819e-131	0.801423	0.333	0.141
Endothelial cells	evm.TU.ctg2.752	RBM25	3.74809e-81	0.801295	0.618	0.685
Pericytes	evm.TU.ctg30.382	CS	3.44785e-10	0.801097	0.265	0.166
Chondrocytes	evm.TU.ctg52.273	WNT5B	5.70273e-231	1.08666	0.316	0.103
Pericytes	evm.TU.ctg127.33	NLRC5	1.4134e-29	0.798904	0.545	0.33
Osteoblasts	evm.TU.ctg31.221	SLX1A	3.14296e-77	0.797977	0.355	0.216
Osteoclast	evm.TU.ctg35.242	HSPA8	6.6683e-61	0.797536	0.627	0.422
Endothelial cells	evm.TU.ctg21.189	Snx3	7.49874e-08	0.797046	0.458	0.569
Chondrocytes	evm.TU.ctg9.41	SLC30A9	8.71601e-232	0.796401	0.326	0.107
Osteoclast	evm.TU.ctg4.354	LRPPRC	7.71126e-40	0.796243	0.322	0.172
Endothelial cells	evm.TU.ctg42.68	CWC27	2.18292e-10	0.795757	0.233	0.321
Endothelial cells	evm.TU.ctg34.44	CHD6	1.16235e-12	0.795311	0.258	0.364
Moncyte/Macrophage	evm.TU.ctg142.76	SMAP2	4.75589e-34	0.794824	0.446	0.262
Mesenchymal cells	evm.TU.ctg35.160	SEC31A	5.53297e-87	0.550106	0.523	0.311
Chondrocytes	evm.TU.ctg69.43	Bri3bp	3.25029e-220	0.794639	0.317	0.105
Moncyte/Macrophage	evm.TU.ctg2.143	OLA1	5.4531e-35	0.793529	0.353	0.186
[truncated: 2,984 more rows]
